# Supplementary material for: Light-field flow cytometry for high-resolution, volumetric and multiparametric 3D single-cell analysis
Source: Nat Commun. 2024 Mar 4;15:1975. doi: 10.1038/s41467-024-46250-7 (PMC10912605; doi:10.1038/s41467-024-46250-7)
Supplement: Supplementary file 20 — Supplementary Software 1 [file 41467_2024_46250_MOESM20_ESM.zip]

Archive with 168 entries (148 files):
- Supplementary Software 1/Readme.md
- Supplementary Software 1/Step1_dataIO/
- Supplementary Software 1/Step1_dataIO/dcimg.m
- Supplementary Software 1/Step1_dataIO/dcimg_test.m
- Supplementary Software 1/Step1_dataIO/dcimg2tiff.m
- Supplementary Software 1/Step1_dataIO/dcimg2tiff.py
- Supplementary Software 1/Step1_dataIO/install_bioformats.txt
- Supplementary Software 1/Step1_dataIO/readdata.m
- Supplementary Software 1/Step1_dataIO/volread.m
- Supplementary Software 1/Step1_dataIO/volwrite.m
- Supplementary Software 1/Step2_frameSelect/
- Supplementary Software 1/Step2_frameSelect/framesort_GEN.m
- Supplementary Software 1/Step2_frameSelect/framesSelect.m
- Supplementary Software 1/Step2_frameSelect/select100.m
- Supplementary Software 1/Step2_frameSelect/selectFocused.m
- Supplementary Software 1/Step3_PSFCorrection/
- Supplementary Software 1/Step3_PSFCorrection/AliDisp.mlapp
- Supplementary Software 1/Step3_PSFCorrection/AliDispFunc.m
- Supplementary Software 1/Step3_PSFCorrection/getDir.m
- Supplementary Software 1/Step3_PSFCorrection/getMax.m
- Supplementary Software 1/Step3_PSFCorrection/LICENSE
- Supplementary Software 1/Step3_PSFCorrection/ManualAli.mlapp
- Supplementary Software 1/Step3_PSFCorrection/PSFCorrManual.mlapp
- Supplementary Software 1/Step3_PSFCorrection/PSFsimulation/
- Supplementary Software 1/Step3_PSFCorrection/PSFsimulation/air_cuda 2.py
- Supplementary Software 1/Step3_PSFCorrection/PSFsimulation/air_cuda.py
- Supplementary Software 1/Step3_PSFCorrection/PSFsimulation/calcPSF_gumin.py
- Supplementary Software 1/Step3_PSFCorrection/PSFsimulation/calcPSF_gumin_cuda.py
- Supplementary Software 1/Step3_PSFCorrection/PSFsimulation/calcPSFgpu.cl
- Supplementary Software 1/Step3_PSFCorrection/PSFsimulation/calcPSFgpu.cu
- Supplementary Software 1/Step3_PSFCorrection/PSFsimulation/convex 2.py
- Supplementary Software 1/Step3_PSFCorrection/PSFsimulation/convex.py
- Supplementary Software 1/Step3_PSFCorrection/PSFsimulation/DSP.m
- Supplementary Software 1/Step3_PSFCorrection/PSFsimulation/OptcalcPSFgpu.cu
- Supplementary Software 1/Step3_PSFCorrection/PSFsimulation/PostOBJ_gumin_standalone.py
- Supplementary Software 1/Step3_PSFCorrection/PSFsimulation/PSFdisp.py
- Supplementary Software 1/Step3_PSFCorrection/Readme.md
- Supplementary Software 1/Step3_PSFCorrection/shiftRaw.m
- Supplementary Software 1/Step3_PSFCorrection/showFeature.mlapp
- Supplementary Software 1/Step3_PSFCorrection/StartAli.m
- Supplementary Software 1/Step4_LFCRecon/
- Supplementary Software 1/Step4_LFCRecon/acsn.jpg
- Supplementary Software 1/Step4_LFCRecon/ACsN/
- Supplementary Software 1/Step4_LFCRecon/ACsN/ACsN_Calibration/
- Supplementary Software 1/Step4_LFCRecon/ACsN/ACsN_Calibration/Camera_Calibration.m
- Supplementary Software 1/Step4_LFCRecon/ACsN/ACsN_code/
- Supplementary Software 1/Step4_LFCRecon/ACsN/ACsN_code/ACSN.m
- Supplementary Software 1/Step4_LFCRecon/ACsN/ACsN_code/Functions/
- Supplementary Software 1/Step4_LFCRecon/ACsN/ACsN_code/Functions/ACSN_core.m
- Supplementary Software 1/Step4_LFCRecon/ACsN/ACsN_code/Functions/ACSN_core2.m
- Supplementary Software 1/Step4_LFCRecon/ACsN/ACsN_code/Functions/ACSN_initialization.m
- Supplementary Software 1/Step4_LFCRecon/ACsN/ACsN_code/Functions/ACSN_processing.m
- Supplementary Software 1/Step4_LFCRecon/ACsN/ACsN_code/Functions/ACSN_processing_parallel.m
- Supplementary Software 1/Step4_LFCRecon/ACsN/ACsN_code/Functions/ACSN_processing_video.m
- Supplementary Software 1/Step4_LFCRecon/ACsN/ACsN_code/Functions/bm3d_thr_colored_noise.mexa64
- Supplementary Software 1/Step4_LFCRecon/ACsN/ACsN_code/Functions/bm3d_thr_colored_noise.mexmaci64
- Supplementary Software 1/Step4_LFCRecon/ACsN/ACsN_code/Functions/bm3d_thr_colored_noise.mexw64
- Supplementary Software 1/Step4_LFCRecon/ACsN/ACsN_code/Functions/bm3d_wiener.mexw64
- Supplementary Software 1/Step4_LFCRecon/ACsN/ACsN_code/Functions/bm3d_wiener_colored_noise.mexa64
- Supplementary Software 1/Step4_LFCRecon/ACsN/ACsN_code/Functions/bm3d_wiener_colored_noise.mexmaci64
- Supplementary Software 1/Step4_LFCRecon/ACsN/ACsN_code/Functions/bm3d_wiener_colored_noise.mexw64
- Supplementary Software 1/Step4_LFCRecon/ACsN/ACsN_code/Functions/bm4d_thr_mex.mexa64
- Supplementary Software 1/Step4_LFCRecon/ACsN/ACsN_code/Functions/bm4d_thr_mex.mexmaci64
- Supplementary Software 1/Step4_LFCRecon/ACsN/ACsN_code/Functions/bm4d_thr_mex.mexw64
- Supplementary Software 1/Step4_LFCRecon/ACsN/ACsN_code/Functions/bm4d_wie_mex.mexa64
- Supplementary Software 1/Step4_LFCRecon/ACsN/ACsN_code/Functions/bm4d_wie_mex.mexmaci64
- Supplementary Software 1/Step4_LFCRecon/ACsN/ACsN_code/Functions/bm4d_wie_mex.mexw64
- Supplementary Software 1/Step4_LFCRecon/ACsN/ACsN_code/Functions/cprintf.m
- Supplementary Software 1/Step4_LFCRecon/ACsN/ACsN_code/Functions/Gaussian_image_filtering.m
- Supplementary Software 1/Step4_LFCRecon/ACsN/ACsN_code/Functions/im2tiles.m
- Supplementary Software 1/Step4_LFCRecon/ACsN/ACsN_code/Functions/loadtiff.m
- Supplementary Software 1/Step4_LFCRecon/ACsN/ACsN_code/Functions/metric.m
- Supplementary Software 1/Step4_LFCRecon/ACsN/ACsN_code/Functions/nrm.m
- Supplementary Software 1/Step4_LFCRecon/ACsN/ACsN_code/Functions/PoolStart.m
- Supplementary Software 1/Step4_LFCRecon/ACsN/ACsN_code/Functions/Quality_Map.m
- Supplementary Software 1/Step4_LFCRecon/ACsN/ACsN_code/Functions/saveastiff.m
- Supplementary Software 1/Step4_LFCRecon/ACsN/ACsN_code/Functions/Sparse_filtering.m
- Supplementary Software 1/Step4_LFCRecon/ACsN/ACsN_code/Functions/Sparse_filtering.p
- Supplementary Software 1/Step4_LFCRecon/ACsN/ACsN_code/Functions/SparseFiltProfile.m
- Supplementary Software 1/Step4_LFCRecon/ACsN/ACsN_code/Functions/SSIM.m
- Supplementary Software 1/Step4_LFCRecon/ACsN/ACsN_code/Functions/textprogressbar.m
- Supplementary Software 1/Step4_LFCRecon/ACsN/ACsN_code/Functions/tiles2im.m
- Supplementary Software 1/Step4_LFCRecon/ACsN/ACsN_code/Functions/Transforms.mat
- Supplementary Software 1/Step4_LFCRecon/ACsN/ACsN_code/Functions/Video_filtering_t.m
- Supplementary Software 1/Step4_LFCRecon/ACsN/ACsN_code/Functions/Video_filtering_t.p
- Supplementary Software 1/Step4_LFCRecon/ACsN/ACsN_ImageJ/
- Supplementary Software 1/Step4_LFCRecon/ACsN/ACsN_ImageJ/ACsN_.m
- Supplementary Software 1/Step4_LFCRecon/ACsN/ACsN_ImageJ/Blow.lut
- Supplementary Software 1/Step4_LFCRecon/ACsN/LICENSE
- Supplementary Software 1/Step4_LFCRecon/ACsN/Picture2.jpg
- Supplementary Software 1/Step4_LFCRecon/ACsN/README.md
- Supplementary Software 1/Step4_LFCRecon/ACsN/Test Images/
- Supplementary Software 1/Step4_LFCRecon/ACsN/Test Images/cmap.mat
- Supplementary Software 1/Step4_LFCRecon/ACsN/Test Images/gain.mat
- Supplementary Software 1/Step4_LFCRecon/ACsN/Test Images/offset.mat
- Supplementary Software 1/Step4_LFCRecon/ACsN/Test Images/Sample_code.m
- Supplementary Software 1/Step4_LFCRecon/ACsN/Test Images/Settings.txt
- Supplementary Software 1/Step4_LFCRecon/ACsN/Test Images/Thumbs.db
- Supplementary Software 1/Step4_LFCRecon/DataProc4HRFLFM.mlapp
- Supplementary Software 1/Step4_LFCRecon/Functions/
- Supplementary Software 1/Step4_LFCRecon/Functions/CutCircleSave.m
- Supplementary Software 1/Step4_LFCRecon/Functions/CutSave.m
- Supplementary Software 1/Step4_LFCRecon/Functions/Decon3D.m
- Supplementary Software 1/Step4_LFCRecon/Functions/DeconvRL_3D_GPU_HUA.m
- Supplementary Software 1/Step4_LFCRecon/Functions/drawScalebar.m
- Supplementary Software 1/Step4_LFCRecon/Functions/inferno.m
- Supplementary Software 1/Step4_LFCRecon/Functions/PSFdenoiseMulti.m
- Supplementary Software 1/Step4_LFCRecon/Functions/rainbow.m
- Supplementary Software 1/Step4_LFCRecon/Functions/roiSelect.m
- Supplementary Software 1/Step4_LFCRecon/Functions/shiftRaw.m
- Supplementary Software 1/Step4_LFCRecon/Functions/stackAverage.m
- Supplementary Software 1/Step4_LFCRecon/Functions/SynCamNoises.m
- Supplementary Software 1/Step4_LFCRecon/Functions/UpperSave.m
- Supplementary Software 1/Step4_LFCRecon/LICENSE
- Supplementary Software 1/Step4_LFCRecon/ObsoleteCodes/
- Supplementary Software 1/Step4_LFCRecon/ObsoleteCodes/Decon_3D_GPU_HUA.m
- Supplementary Software 1/Step4_LFCRecon/ObsoleteCodes/getOTF.mx
- Supplementary Software 1/Step4_LFCRecon/ObsoleteCodes/getOTF0417.mx
- Supplementary Software 1/Step4_LFCRecon/ObsoleteCodes/getOTFcpu.mx
- Supplementary Software 1/Step4_LFCRecon/ObsoleteCodes/zeroPad.mx
- Supplementary Software 1/Step4_LFCRecon/OtherFuncs/
- Supplementary Software 1/Step4_LFCRecon/OtherFuncs/fwhm_PSF.m
- Supplementary Software 1/Step4_LFCRecon/OtherFuncs/getMax.m
- Supplementary Software 1/Step4_LFCRecon/OtherFuncs/getMaxv.m
- Supplementary Software 1/Step4_LFCRecon/README.md
- Supplementary Software 1/Step4_LFCRecon/test.m
- Supplementary Software 1/Step5_dataAnalysis/
- Supplementary Software 1/Step5_dataAnalysis/Fig_2/
- Supplementary Software 1/Step5_dataAnalysis/Fig_2/gaussfit.m
- Supplementary Software 1/Step5_dataAnalysis/Fig_2/getProfile.m
- Supplementary Software 1/Step5_dataAnalysis/Fig_2/getRxyz.m
- Supplementary Software 1/Step5_dataAnalysis/Fig_2/volCalc_edgedetect_lf.m
- Supplementary Software 1/Step5_dataAnalysis/Fig_2/volCalc_edgedetect_wf.m
- Supplementary Software 1/Step5_dataAnalysis/Fig_4/
- Supplementary Software 1/Step5_dataAnalysis/Fig_4/calcVol.m
- Supplementary Software 1/Step5_dataAnalysis/Fig_4/calcVol_mb.m
- Supplementary Software 1/Step5_dataAnalysis/Fig_4/calcVol_nu.m
- Supplementary Software 1/Step5_dataAnalysis/Fig_4/deepshapeclassify.m
- Supplementary Software 1/Step5_dataAnalysis/Fig_4/ellipsoid_fit.m
- Supplementary Software 1/Step5_dataAnalysis/Fig_4/shapeClassify.m
- Supplementary Software 1/Step5_dataAnalysis/Fig_5/
- Supplementary Software 1/Step5_dataAnalysis/Fig_5/calcNusomeDist.m
- Supplementary Software 1/Step5_dataAnalysis/Fig_5/calcNusomeVol.m
- Supplementary Software 1/Step5_dataAnalysis/Fig_5/functions/
- Supplementary Software 1/Step5_dataAnalysis/Fig_5/functions/alignnumi.m
- Supplementary Software 1/Step5_dataAnalysis/Fig_5/functions/cropstack.m
- Supplementary Software 1/Step5_dataAnalysis/Fig_5/functions/findfocus.m
- Supplementary Software 1/Step5_dataAnalysis/Fig_5/functions/getarea.m
- Supplementary Software 1/Step5_dataAnalysis/Fig_5/functions/getcent.m
- Supplementary Software 1/Step5_dataAnalysis/Fig_5/functions/getdist.m
- Supplementary Software 1/Step5_dataAnalysis/Fig_5/functions/getfullnucleus.m
- Supplementary Software 1/Step5_dataAnalysis/Fig_5/functions/getnusurface.m
- Supplementary Software 1/Step5_dataAnalysis/Fig_5/functions/modthres.m
- Supplementary Software 1/Step5_dataAnalysis/Fig_5/functions/NuMiCore.m
- Supplementary Software 1/Step5_dataAnalysis/Fig_5/functions/plothist.m
- Supplementary Software 1/Step5_dataAnalysis/Fig_5/functions/zprof_select.m
- Supplementary Software 1/Step5_dataAnalysis/Fig_5/gethist.m
- Supplementary Software 1/Step5_dataAnalysis/Fig_5/NuMiSpatialCorr.m
- Supplementary Software 1/Step5_dataAnalysis/Fig_5/statsNusomeDist.m
- Supplementary Software 1/Step5_dataAnalysis/Fig_5/statsNusomeVol.m
- Supplementary Software 1/Step6_visualization/
- Supplementary Software 1/Step6_visualization/camprops.mat
- Supplementary Software 1/Step6_visualization/clearvolume-1.4.2.jar
- Supplementary Software 1/Step6_visualization/imshow3D.m
- Supplementary Software 1/Step6_visualization/pyvista_volshow.py
- Supplementary Software 1/Step6_visualization/Readme.md
- Supplementary Software 1/Step6_visualization/VidGen.m
- Supplementary Software 1/Step6_visualization/VidGen3d.m
