# Supplementary material for: Light-field flow cytometry for high-resolution, volumetric and multiparametric 3D single-cell analysis
Source: Nat Commun. 2024 Mar 4;15:1975. doi: 10.1038/s41467-024-46250-7 (PMC10912605; doi:10.1038/s41467-024-46250-7)
Supplement: Supplementary file 20 — Supplementary Software 1 [file 41467_2024_46250_MOESM20_ESM.zip › Supplementary Software 1/Step1_dataIO/dcimg2tiff.py]

from ast import Try
from os.path import basename
from numpy import ceil,log2,floor,amax
from tifffile import TiffWriter
from dcimg import *
from rich.progress import track

def dcimg2tiff(scrname,destfolder,thres):
	filename = basename(scrname)
	destname = destfolder+filename[:-6]
	print('[NOTE] Files will be saved in ',destname+'(*).tif')
	if filename[-6:]!='.dcimg':
		print('[ERR] File \"',filename,'\" should be in *.dcimg format.')
		return
	else:
		scrfile = DCIMGFile(scrname)
		print('========== Reading succeeded! ==========')
		tifnum = int(ceil(2**((log2(scrfile.shape[0])+log2(scrfile.shape[1])+log2(scrfile.shape[2]))-31)))
		pagenum = int(floor(2**(31-log2(scrfile.shape[1])-log2(scrfile.shape[2]))))-1
		print('File in shape ',scrfile.shape,', tif numbers: ',tifnum,', page numbers: ',pagenum)
		for tifind in range(tifnum):
			destname_ind = destname + '('+str(tifind+1)+').tif'
			with TiffWriter(destname_ind) as tif:
				for pageind in track(range(pagenum), description=filename+'('+str(tifind+1)+'):'):
					if pagenum*tifind+pageind<scrfile.shape[0]:
						maxv = amax(scrfile[pagenum*tifind+pageind,:,:])
						if maxv>thres:
							tif.write(scrfile[pagenum*tifind+pageind,:,:],contiguous=True)
					else:
						break


if __name__ == '__main__':
	scrfolder = 'E:\\XW20220812\\'
	# scrfolder = 'D:\\'
	# destfolder = 'I:\\XW20220620\\rawtif\\'
	# scrfolder = '\\\\143.215.226.127\\E\\XW20220810\\'
	destfolder = 'Z:\\Xuanwen\\FLFMuf\\ExpData\\XW20220812\\rawtif\\'
	scr_prefix = ['JK_414_','JK_414_speedtest_']
	for scr_pref in scr_prefix:
		for scrind in range(1,14):
			scrind_str = "%05d" % scrind
			scrname = scrfolder + scr_pref + scrind_str + '.dcimg'
			print(scrname)
			try:
				dcimg2tiff(scrname,destfolder,200)
			except:
				# raise
				print('Conversion error! Process stopped. [',scr_pref,', ',scrind,']')
				continue
