# Supplementary material for: Light-field flow cytometry for high-resolution, volumetric and multiparametric 3D single-cell analysis
Source: Nat Commun. 2024 Mar 4;15:1975. doi: 10.1038/s41467-024-46250-7 (PMC10912605; doi:10.1038/s41467-024-46250-7)
Supplement: Supplementary file 20 — Supplementary Software 1 [file 41467_2024_46250_MOESM20_ESM.zip › Supplementary Software 1/Step1_dataIO/readdata.m]

clear,clc
addpath("Z:\Xuanwen\FLFMuf\ExpData\utilities\bfmatlab\")
for ii = [4:8,10]
cellidx = ii;
dataset_name = ".\cell"+cellidx+"\cell"+cellidx+"_Structured Illumination.czi";

a = bfopen(char(dataset_name)); % open datafile
b = a{1};                                                  % extract variable with image data
allimages_in = cell2mat(permute(b(:,1),[3 2 1]));          % extract image data
clearvars a b
%
allimages_mito_SR = allimages_in(:,:,1:4:end);
allimages_mito_WF = allimages_in(:,:,2:4:end);
allimages_pero_SR = allimages_in(:,:,3:4:end);
allimages_pero_WF = allimages_in(:,:,4:4:end);
%
output = ".\cell"+cellidx+"\SIM\";
mkdir(output);
output_mitoSR = output + "cell"+cellidx + "_SIM_mito_SR.tif";
output_mitoWF = output + "cell"+cellidx + "_SIM_mito_WF.tif";
output_peroSR = output + "cell"+cellidx + "_SIM_pero_SR.tif";
output_peroWF = output + "cell"+cellidx + "_SIM_pero_WF.tif";
volwrite(allimages_mito_SR,output_mitoSR);
volwrite(allimages_mito_WF,output_mitoWF);
volwrite(allimages_pero_SR,output_peroSR);
volwrite(allimages_pero_WF,output_peroWF);
disp("Saved "+output);
end
