# Supplementary material for: Light-field flow cytometry for high-resolution, volumetric and multiparametric 3D single-cell analysis
Source: Nat Commun. 2024 Mar 4;15:1975. doi: 10.1038/s41467-024-46250-7 (PMC10912605; doi:10.1038/s41467-024-46250-7)
Supplement: Supplementary file 20 — Supplementary Software 1 [file 41467_2024_46250_MOESM20_ESM.zip › Supplementary Software 1/Step1_dataIO/volread.m]

function imstack = volread(stack1_name)
%VOLREAD Summary of this function goes here
%   Detailed explanation goes here
% stack1_name = [vfolder,'pero200hz(33)1iter50.tif'];
ii = 1;
imstack = [];
disp('Reading...')
while 1
%     fprintf(['\b|',num2str(ii),'\n']);
    try
        im = imread(stack1_name,'index',ii);
        imstack = cat(3, imstack,im);
        ii = ii + 1;
    catch ME
        if size(imstack,3)<1
            rethrow(ME)
        else
%             disp(stack1_name);
%             disp(['The stack size is [',num2str(size(imstack)),'].']);
            break
        end
    end
end
end
