# Supplementary material for: Light-field flow cytometry for high-resolution, volumetric and multiparametric 3D single-cell analysis
Source: Nat Commun. 2024 Mar 4;15:1975. doi: 10.1038/s41467-024-46250-7 (PMC10912605; doi:10.1038/s41467-024-46250-7)
Supplement: Supplementary file 20 — Supplementary Software 1 [file 41467_2024_46250_MOESM20_ESM.zip › Supplementary Software 1/Step3_PSFCorrection/getDir.m]

function [dirname,components] = getDir(inputpath,varargin)
try
    dirname = uigetdir(inputpath);
catch
    dirname = uigetdir('./');
    warning(['Cannot find "',inputpath,'", redirected to "',dirname,'".']);
end
if length(dirname)~=1
    if nargin>1
        %     disp([dirname,'\*.',varargin{1}])
        components = dir([dirname,'/*.',varargin{1}]);
    else
        components = dir(dirname);
        components = components(3:end);
    end
else
    components = {};
end

end
