# Supplementary material for: Light-field flow cytometry for high-resolution, volumetric and multiparametric 3D single-cell analysis
Source: Nat Commun. 2024 Mar 4;15:1975. doi: 10.1038/s41467-024-46250-7 (PMC10912605; doi:10.1038/s41467-024-46250-7)
Supplement: Supplementary file 20 — Supplementary Software 1 [file 41467_2024_46250_MOESM20_ESM.zip › Supplementary Software 1/Step3_PSFCorrection/PSFsimulation/calcPSF_gumin.py]

import pyopencl as cl
#from pyopencl.array import to_device
import numba as nb
import numpy as np
from scipy import integrate
from scipy.special import jn
import time

import multiprocessing
#from joblib import Parallel,delayed
import os
import sys
sys.path.append("../..")
import KymaUti.kronrod as kr
import KymaUti.gpuConf.gpuPrepKernel as gpuPrepKernel

class calcPSF_gumin(object):

	def getPSF(self,p1,p2,p3,fobj,NA,xspace,yspace,wavelen,M,n,boundary,calcMode=0):
		# boundary is a limit of centerArea, which represents centerArea(1)
		# print("==Start PSF calculation==")
		self.p1 = p1
		self.p2 = p2
		self.p3 = p3
		self.fobj = fobj
		self.wavelen = wavelen
		self.M = M
		self.boundary = boundary

		self.k = 2 * np.pi * n / wavelen
		self.alpha = np.arcsin(NA/n)
		self.xspace = xspace
		self.yspace = yspace
		self.xlength = len(xspace)
		self.ylength = len(yspace)
		self.zeroline = np.zeros((1,int(self.ylength)),dtype=complex)

		self.pattern = np.zeros((self.xlength,self.ylength),dtype=complex)
		self.centerPT = np.ceil(self.xlength/2)
		self.calcMode = calcMode

		self.st = time.clock()


		if calcMode == 0:
			num_cores = multiprocessing.cpu_count()

			self.calcOCTA(boundary)

			self.patternQUAT = self.fmax_complx(self.pattern,np.fliplr(self.pattern))
			self.patternHALF = self.fmax_complx(self.patternQUAT,np.rot90(self.patternQUAT))
			self.PSF_field = self.fmax_complx(self.patternHALF,np.rot90(self.patternHALF,2))

		elif calcMode == 1:
			self.calcOCTA_gpu(boundary)

			self.patternQUAT = self.fmax_complx(self.pattern,np.fliplr(self.pattern))
			self.patternHALF = self.fmax_complx(self.patternQUAT,np.rot90(self.patternQUAT))
			self.PSF_field = self.fmax_complx(self.patternHALF,np.rot90(self.patternHALF,2))

		else:
			print("Calculation Mode error! [ErrInfo] Value our of range.")
			print("[Note] '0' indicates cpu while '1' opencl based gpu.")

	def fmax_complx(self,ma,mb):
		return ((ma+mb)+np.sign(np.abs(ma)-np.abs(mb))*(ma-mb))/2
		
## ===================================================
## sub-functions separated for CPU
	# @nb.jit
	def calcOCTA(self,boundary):
		for a in range(int(boundary)+1,int(self.centerPT+1)):
			x1 = self.xspace[a-1]
			patternLine = self.zeroline
			for b in range(a,int(self.centerPT+1)):
				x2 = self.yspace[b-1]
				#print(x1*1e6,x2*1e6)
				xL2normsq = (((x1+self.M*self.p1)**2+(x2+self.M*self.p2)**2)**0.5)/self.M
				v = self.k*xL2normsq*np.sin(self.alpha)
				u = 4*self.k*(self.p3*1)*(np.sin(self.alpha/2)**2)
				self.u = u
				self.v = v
				Koi = self.M/((self.fobj*self.wavelen)**2)*np.exp(-1j*u/(4*(np.sin(self.alpha/2)**2)))
				U0_re = integrate.quad(self.intgrand_re,0,self.alpha)[0]
				U0_im = integrate.quad(self.intgrand_im,0,self.alpha)[0]
				U0 = U0_re + 1j*U0_im
				#print('b',type(b),'Koi',Koi,'U0',Koi*U0)
				patternLine[0,int(b-1)]=Koi*U0

				N0 = (((len(range(int(boundary)+1,int(self.centerPT+1))))**2)/2)
				N = N0 - len(range(a,int(self.centerPT+1)))**2 /2 + b-a +1
				p = round(N* 100 / N0)
				duration = round(time.clock() - self.st, 2)
				remaining = round(duration * 100 / (0.01 + p) - duration, 2)
				print("Proc:{0}%, Time used:{1}s, Time left:{2}s".format(p, duration, remaining), end="\r")

			self.pattern[int(a-1),:] = patternLine
		print("\n")

	def intgrand_re(self,theta):
		expr_re = (np.sqrt(np.cos(theta)))*(1+np.cos(theta))*\
		(np.cos((self.u/2)*(np.sin(theta/2)**2)/(np.sin(self.alpha/2)**2)))*\
		(jn(0, np.sin(theta)/np.sin(self.alpha)*self.v))*(np.sin(theta))
		return expr_re

	def intgrand_im(self,theta):
		expr_im = (np.sqrt(np.cos(theta)))*(1+np.cos(theta))*\
		(np.sin((self.u/2)*(np.sin(theta/2)**2)/(np.sin(self.alpha/2)**2)))*\
		(jn(0, np.sin(theta)/np.sin(self.alpha)*self.v))*(np.sin(theta))
		return expr_im

## ===================================================
## sub-functions separated for GPU
	def calcOCTA_gpu(self,boundary):
		self.gkx, self.gkw1 = self.calcABSC()
		# print('gkx = ',self.gkx)
		# print('gkw1 = ',self.gkw1)
		self.quart_size = int(self.centerPT-boundary)
		self.pattern_quart = np.zeros((self.quart_size*self.quart_size),dtype=np.float64)

		# self.dev = self.setPlatformAndDev()
		# self.kernels = self.getKernel('./calcPSFgpu.cl')
		# self.ctx,self.queue = self.createCTX(self.dev)

		#self.prg = self.compileKernel(self.ctx, self.kernels)
		#dev_p1,dev_p2,dev_p3,\
		#dev_fobj,dev_k,dev_alpha,dev_M,dev_wavelen,dev_boundary,dev_centerPT,\
		#dev_xspace,dev_yspace,\
		#dev_pattern_quart_re,dev_pattern_quart_im = 

		# self.allocateMem(self.ctx, self.queue, boundary)	
		# workingpath = os.path.dirname(os.path.realpath(__file__))
		try:
			pattern_quart_complex = self.gpuCalc('./calcPSFgpu.cl')
		except:
			pattern_quart_complex = self.gpuCalc('./KymaCmpt/PSF/calcPSFgpu.cl')
		# print("pattern_quart_complex size", np.shape(pattern_quart_complex))
		#print(pattern_quart_complex)
			#dev_p1, dev_p2, dev_p3,
			#dev_fobj, dev_k, dev_alpha, dev_M, dev_wavelen, dev_boundary, dev_centerPT, 
			#dev_xspace, dev_yspace, dev_pattern_quart_re,dev_pattern_quart_im)
		# print("boundary,centerPT,patternsize",boundary,self.centerPT,np.shape(self.pattern[int(boundary):int(self.centerPT+1),0:int(boundary+1)]))

		self.pattern = np.vstack((self.pattern[0:int(boundary),:],\
			np.hstack((self.pattern[int(boundary):int(self.centerPT),0:int(boundary)],\
				(pattern_quart_complex),\
				self.pattern[int(boundary):int(self.centerPT),int(self.centerPT):])),\
			self.pattern[int(self.centerPT):,:] ))
		
		
		u = 4*self.k*(self.p3*1)*(np.sin(self.alpha/2)**2)
		Koi = self.M/((self.fobj*self.wavelen*1e7)**2)*np.exp(-1j*u/(4*(np.sin(self.alpha/2)**2)))
		self.pattern = Koi * self.pattern
		
		# print('========== Execute OpenCL source codes successfully!==========')
		duration = round(time.clock() - self.st, 2)
		print("GPU Powered | Time used: ",duration,"s.")


	def calcABSC(self):
		n = 100
		_gkx, _gkw1, _gkw2 = kr.kronrod ( n, 1e-12 )
		
		_gkx = np.hstack((-_gkx[:-1],np.flipud(_gkx)))
		_gkw1 = np.hstack((_gkw1[:-1],np.flipud(_gkw1)))
		#_gkw2 = np.hstack((_gkw2[:-1],np.flipud(_gkw2)))
		#print("_gkx, _gkw1, _gkw2 = ",_gkx)
		#gkx_1, gkw1_1, gkw2_1 = kr.kronrod_adjust(self.alpha/5*0, self.alpha/5*1, 2*n, _gkx, _gkw1, _gkw2)
		#gkx_2, gkw1_2, gkw2_2 = kr.kronrod_adjust(self.alpha/5*1, self.alpha/5*2, 2*n, _gkx, _gkw1, _gkw2)
		#gkx_3, gkw1_3, gkw2_3 = kr.kronrod_adjust(self.alpha/5*2, self.alpha/5*3, 2*n, _gkx, _gkw1, _gkw2)
		#gkx_4, gkw1_4, gkw2_4 = kr.kronrod_adjust(self.alpha/5*3, self.alpha/5*4, 2*n, _gkx, _gkw1, _gkw2)
		#gkx_5, gkw1_5, gkw2_5 = kr.kronrod_adjust(self.alpha/5*4, self.alpha/5*5, 2*n, _gkx, _gkw1, _gkw2)

		#gkx, gkw1, gkw2 = kr.kronrod_adjust(0, self.alpha, 2*n, _gkx, _gkw1, _gkw2)
		gkx = _gkx*self.alpha/2 + self.alpha/2;
		gkw1 = _gkw1*self.alpha/2
		#print(gkx)
		#gkx = np.hstack((gkx_1[:-1],gkx_2[:-1],gkx_3[:-1],gkx_4[:-1],gkx_5))
		#gkw1 = np.hstack((gkw1_1[:-1],gkw1_2[:-1],gkw1_3[:-1],gkw1_4[:-1],gkw1_5))
		return gkx, gkw1

	# def setPlatformAndDev(self):
	# 	## set up platform and device
	# 	NVIDIA = 'NVIDIA CUDA'
	# 	AMD = 'AMD Accelerated Parallel Processing'
	# 	for found_platform in cl.get_platforms():
	# 		if found_platform.name == NVIDIA or found_platform.name == AMD:
	# 			my_platform = found_platform
	# 			# print("Selected platform:", my_platform.name)
	# 			break

	# 	for device in my_platform.get_devices():
	# 		dev_type = cl.device_type.to_string(device.type)
	# 		if dev_type == 'GPU':
	# 			dev = device
	# 			# print("Selected device: ", dev_type)
	# 			break
	# 	return dev
	
	# def getKernel(self,filename):
	# 	f = open(filename,'r',encoding='utf-8')
	# 	kernels = ''.join(f.readlines())
	# 	f.close()
	# 	# print("Kernel got successfully...")
	# 	return kernels

	# def createCTX(self,dev):
	# 	ctx = cl.Context([dev])
	# 	queue = cl.CommandQueue(ctx)
	# 	# print("GPU context established...")
	# 	return ctx,queue

	# def allocateMem(self,ctx,queue,boundary):
	# 	mf = cl.mem_flags
	# 	self.dev_xspace = cl.Buffer(ctx, mf.READ_ONLY | mf.COPY_HOST_PTR, hostbuf=np.float64(self.xspace*1e6))
	# 	self.dev_yspace = cl.Buffer(ctx, mf.READ_ONLY | mf.COPY_HOST_PTR, hostbuf=np.float64(self.yspace*1e6))
	# 	self.dev_gkx = cl.Buffer(ctx, mf.READ_ONLY | mf.COPY_HOST_PTR, hostbuf=np.float64(self.gkx))
	# 	self.dev_gkw1 = cl.Buffer(ctx, mf.READ_ONLY | mf.COPY_HOST_PTR, hostbuf=np.float64(self.gkw1))
	# 	self.quart_size = int(self.centerPT-boundary)
	# 	self.pattern_quart = np.zeros((self.quart_size*self.quart_size),dtype=np.float64)
	# 	self.dev_pattern_quart_re = cl.Buffer(ctx, mf.WRITE_ONLY, self.pattern_quart.nbytes)
	# 	self.dev_pattern_quart_im = cl.Buffer(ctx, mf.WRITE_ONLY, self.pattern_quart.nbytes)
	# 	print('self.dev_xspace is a ',type(self.dev_xspace))
		# print('========== OpenCL sources bufferred! ==========')

	# def gpuCalc(self,ctx,queue,kernels,boundary):#,
		#dev_p1,dev_p2,dev_p3,
	def gpuCalc(self,clfilename):
		#dev_fobj,dev_k,dev_alpha,dev_M,dev_wavelen,dev_boundary,dev_centerPT,
		#dev_xspace,dev_yspace,dev_pattern_quart_re,dev_pattern_quart_im):
		print('Sending data for GPU calculation... <AMD GPU Powered>')

		parameters = [('xspace',self.xspace*1e6,0),\
		('yspace',self.yspace*1e6,0),('gkx',self.gkx,0),\
		('gkw1',self.gkw1,0),('pattern_quart_re',self.pattern_quart,1),\
		('pattern_quart_im',self.pattern_quart,1)]
		print('parameters settings done!')

		gpuKernel = gpuPrepKernel.gpuPrepKernel(clfilename,parameters)
		# print(type(gpuKernel))
		# prg = cl.Program(ctx, kernels).build()
		prg = gpuKernel.prg
		# print("Kernel compiled successfully...")
		prg.calcPSFgpu(gpuKernel.queue,self.pattern_quart.shape,None,
			np.float64(self.p1*1e6),np.float64(self.p2*1e6),np.float64(self.p3*1e6),
			np.float64(self.fobj),np.float64(self.k),np.float64(self.alpha),np.float64(self.M),
			np.float64(self.wavelen*1e9),np.int32(self.boundary),np.int32(self.centerPT),
			gpuKernel.dev_xspace,gpuKernel.dev_yspace,gpuKernel.dev_gkx,gpuKernel.dev_gkw1,
			gpuKernel.dev_pattern_quart_re,gpuKernel.dev_pattern_quart_im)
		# print('Waiting for kernel response ...')
		#evt.wait()
		pattern_quart_re = np.empty_like(self.pattern_quart)
		pattern_quart_im = np.empty_like(self.pattern_quart)
		cl.enqueue_copy(gpuKernel.queue, pattern_quart_re, gpuKernel.dev_pattern_quart_re)
		cl.enqueue_copy(gpuKernel.queue, pattern_quart_im, gpuKernel.dev_pattern_quart_im)
		pattern_quart_complex = pattern_quart_re.reshape((self.quart_size,self.quart_size)) + \
		1j * pattern_quart_im.reshape((self.quart_size,self.quart_size))
		#print(pattern_quart_complex,end='\n')
		#print("size",np.shape(pattern_quart_complex))
		#self.pattern_quart.shape)
		return pattern_quart_complex
