# Supplementary material for: Light-field flow cytometry for high-resolution, volumetric and multiparametric 3D single-cell analysis
Source: Nat Commun. 2024 Mar 4;15:1975. doi: 10.1038/s41467-024-46250-7 (PMC10912605; doi:10.1038/s41467-024-46250-7)
Supplement: Supplementary file 20 — Supplementary Software 1 [file 41467_2024_46250_MOESM20_ESM.zip › Supplementary Software 1/Step3_PSFCorrection/PSFsimulation/DSP.m]

clear,clc
foldname = './PSF_FLFM100X_downsample/';
prefix = 'PSF_';

for fileind = -5.0:0.1:5.0
    load([foldname,prefix,num2str(fileind,'%1.1f'),'.mat'],'PSF')
    PSF = PSF(1:2:6001,1:2:6001);
    save([foldname,prefix,num2str(fileind,'%1.1f'),'.mat'],'PSF')
    disp([foldname,prefix,num2str(fileind,'%1.1f'),'.mat'])
end
