# Supplementary material for: Light-field flow cytometry for high-resolution, volumetric and multiparametric 3D single-cell analysis
Source: Nat Commun. 2024 Mar 4;15:1975. doi: 10.1038/s41467-024-46250-7 (PMC10912605; doi:10.1038/s41467-024-46250-7)
Supplement: Supplementary file 20 — Supplementary Software 1 [file 41467_2024_46250_MOESM20_ESM.zip › Supplementary Software 1/Step3_PSFCorrection/StartAli.m]

function alignedimg = StartAli(simimg,expimg)
[~,simmaxi] = max(simimg(:));
[~,expmaxi] = max(expimg(:));
[simrow,simcol] = ind2sub(size(simimg),simmaxi(1));
[exprow,expcol] = ind2sub(size(expimg),expmaxi(1));
alignedimg = circshift(simimg,exprow-simrow,expcol-simcol);
end
