# Supplementary material for: Light-field flow cytometry for high-resolution, volumetric and multiparametric 3D single-cell analysis
Source: Nat Commun. 2024 Mar 4;15:1975. doi: 10.1038/s41467-024-46250-7 (PMC10912605; doi:10.1038/s41467-024-46250-7)
Supplement: Supplementary file 20 — Supplementary Software 1 [file 41467_2024_46250_MOESM20_ESM.zip › Supplementary Software 1/Step4_LFCRecon/ACsN/ACsN_code/Functions/ACSN_processing.m]

% Start progress bar
textprogressbar('Processing: ');


for frame = 1:size(I,3)
    
    [img(:,:,frame), sigma(frame),I1] = ACSN_core(I(:,:,frame),NA,Lambda,PixelSize,Gain,Offset,Hotspot,Weight); %#ok<*SAGROW>
    
    if QM(1)=='y'
        Qmap(:,:,frame) = Quality_Map(img(:,:,frame),I1);
    end
    
    Qscore(frame) = metric(I1(:,:,frame),img(:,:,frame));
    
    % Update progress bar
    textprogressbar(frame/size(I,3).*100)
    
    
end

clear I1

textprogressbar(' Done!');
