# Supplementary material for: Light-field flow cytometry for high-resolution, volumetric and multiparametric 3D single-cell analysis
Source: Nat Commun. 2024 Mar 4;15:1975. doi: 10.1038/s41467-024-46250-7 (PMC10912605; doi:10.1038/s41467-024-46250-7)
Supplement: Supplementary file 20 — Supplementary Software 1 [file 41467_2024_46250_MOESM20_ESM.zip › Supplementary Software 1/Step4_LFCRecon/Functions/CutCircleSave.m]

function selpath = CutCircleSave(selpath,boundmat,circlemat)
%CUTSAVE Summary of this function goes here
%   Detailed explanation goes here
filepath = dir([selpath,'\*.tif']);
filenames = string({filepath(:).name}');
mkdir([selpath,'_ccut\'])
for i = 1:length(filenames)
    try
        img = imread([selpath,'\',char(filenames(i))]);
        img = uint16(double(img) .* double(circlemat)+3);
        imgout = img(boundmat(1):boundmat(2),boundmat(3):boundmat(4));
        imwrite(imgout,[selpath,'_ccut\',char(filenames(i))])
        disp(['Saved! (.\..._ccut\',char(filenames(i))])
    catch ME
        disp(ME)
        disp(['Image Unsaved :-( ',num2str(i)])
    end
end

end
