# Supplementary material for: Light-field flow cytometry for high-resolution, volumetric and multiparametric 3D single-cell analysis
Source: Nat Commun. 2024 Mar 4;15:1975. doi: 10.1038/s41467-024-46250-7 (PMC10912605; doi:10.1038/s41467-024-46250-7)
Supplement: Supplementary file 20 — Supplementary Software 1 [file 41467_2024_46250_MOESM20_ESM.zip › Supplementary Software 1/Step4_LFCRecon/Functions/CutSave.m]

function selpath = CutSave(selpath,boundmat)
%CUTSAVE Summary of this function goes here
%   Detailed explanation goes here
filepath = dir(selpath);
filenames = [];
for i = 3:length(filepath)
    filename = filepath(i).name;
    if strcmp(filename(end-3:end),'.tif')
        filenames = [filenames,string(filename)];
    end
end
mkdir([selpath,'_cut\'])
for i = 1:length(filenames)
%     disp([selpath,'_cut\',char(filenames(i))])
    try
        img = imread([selpath,'\',char(filenames(i))]);
        imgout = img(boundmat(1):boundmat(2),boundmat(3):boundmat(4));
        imwrite(imgout,[selpath,'_cut\',char(filenames(i))])
        disp(['Saved! (.\..._cut\',char(filenames(i))])
    catch
        disp(['Image Unsaved :-( ',num2str(i)])
    end
end

end
