# Supplementary material for: Light-field flow cytometry for high-resolution, volumetric and multiparametric 3D single-cell analysis
Source: Nat Commun. 2024 Mar 4;15:1975. doi: 10.1038/s41467-024-46250-7 (PMC10912605; doi:10.1038/s41467-024-46250-7)
Supplement: Supplementary file 20 — Supplementary Software 1 [file 41467_2024_46250_MOESM20_ESM.zip › Supplementary Software 1/Step4_LFCRecon/Functions/drawScalebar.m]

function imoutput = drawScalebar(iminput,reallength,pxsize,side)
%DRAWSCALEBAR Summary of this function goes here
%   Detailed explanation goes here
[row,col,depth] = size(iminput);
barlength = round(reallength/pxsize);
percents = 0.05;
% disp(pxsize)
switch side
    case 'upleft'
        rowcent = round(percents*row)+1;
        colcent = round(percents*col)+1;
    case 'upright'
        rowcent = round(percents*row)+1;
        colcent = round((1-percents)*col)+1-barlength;
    case 'downleft'
        rowcent = round((1-percents)*row)+1;
        colcent = round(percents*col)+1;
    case 'downright'
        rowcent = round((1-percents)*row)+1;
        colcent = round((1-percents)*col)+1-barlength;
end
try
    if depth == 1
        imoutput = double(iminput)/max(double(iminput(:)));
        imoutput(rowcent:rowcent+10,colcent:colcent+barlength) = 1;
    elseif depth ==3
        imoutput = double(iminput)/max(double(iminput(:)))*255;
        imoutput(rowcent:rowcent+10,colcent:colcent+barlength,:) = 255;
        imoutput = uint8(imoutput);
    end
catch
    if depth == 1
        imoutput = double(iminput)/max(double(iminput(:)));
    elseif depth ==3
        imoutput = double(iminput)/max(double(iminput(:)))*255;
        imoutput = uint8(imoutput);
    end
end

switch side
    case 'upleft'
        imoutput = insertText(imoutput,[colcent,rowcent+10+5],[num2str(round(reallength*1e6)),' microns'],...
            'Font','Calibri Bold','FontSize',32,'TextColor','white','BoxOpacity',0);
    case 'upright'
        rowcent = round(percents*row)+1;
        colcent = round((1-percents)*col)+1-barlength;
        imoutput = insertText(imoutput,[colcent,rowcent+10+5],[num2str(round(reallength*1e6)),' microns'],...
            'Font','Calibri Bold','FontSize',32,'TextColor','white','BoxOpacity',0);
    case 'downleft'
        rowcent = round((1-percents)*row)+1;
        colcent = round(percents*col)+1;
        imoutput = insertText(imoutput,[colcent,rowcent-40-5],[num2str(round(reallength*1e6)),' microns'],...
            'Font','Calibri Bold','FontSize',32,'TextColor','white','BoxOpacity',0);
    case 'downright'
        rowcent = round((1-percents)*row)+1;
        colcent = round((1-percents)*col)+1-barlength;
        imoutput = insertText(imoutput,[colcent,rowcent-40-5],[num2str(round(reallength*1e6)),' microns'],...
            'Font','Calibri Bold','FontSize',32,'TextColor','white','BoxOpacity',0);
end

end
