# Supplementary material for: Light-field flow cytometry for high-resolution, volumetric and multiparametric 3D single-cell analysis
Source: Nat Commun. 2024 Mar 4;15:1975. doi: 10.1038/s41467-024-46250-7 (PMC10912605; doi:10.1038/s41467-024-46250-7)
Supplement: Supplementary file 20 — Supplementary Software 1 [file 41467_2024_46250_MOESM20_ESM.zip › Supplementary Software 1/Step4_LFCRecon/Functions/inferno.m]

function [map,num] = inferno(N)
% Perceptually uniform sequential colormap from MatPlotLib.
%
% Copyright (c) 2017-2022 Stephen Cobeldick
%
%%% Syntax:
%  map = inferno
%  map = inferno(N)
%
% Colormap designed by Nathaniel J. Smith and Stefan van der Walt.
%
% For MatPlotLib 2.0 improved colormaps were created in the perceptually
% uniform colorspace CAM02-UCS. The new colormaps are introduced here:
% <http://matplotlib.org/2.0.0rc2/users/dflt_style_changes.html>
% The RGB data is from here: <https://bids.github.io/colormap/>
%
% Note VIRIDIS replaced the awful JET as the MatPlotLib default colormap.
%
%% Examples %%
%
%%% Plot the scheme's RGB values:
% rgbplot(inferno(256))
%
%%% New colors for the COLORMAP example:
% load spine
% image(X)
% colormap(inferno)
%
%%% New colors for the SURF example:
% [X,Y,Z] = peaks(30);
% surfc(X,Y,Z)
% colormap(inferno)
% axis([-3,3,-3,3,-10,5])
%
%% Input and Output Arguments %%
%
%%% Inputs (**=default):
% N = NumericScalar, N>=0, an integer to define the colormap length.
%   = []**, same length as MATLAB's inbuilt colormap functions.
%
%%% Outputs:
% map = NumericMatrix, size Nx3, a colormap of RGB values between 0 and 1.
%
% See also CIVIDIS MAGMA PLASMA TWILIGHT TWILIGHT_SHIFTED VIRIDIS
% TAB10 TAB20 TAB20B TAB20C
% BREWERMAP CUBEHELIX MAXDISTCOLOR PARULA LINES COLORMAP SET
if nargin<1 || isnumeric(N)&&isequal(N,[])
	N = cmDefaultN();
else
	assert(isscalar(N)&&isfinite(N)&&isreal(N),...
		'SC:inferno:N:NotRealFiniteScalarNumeric',...
		'First argument <N> must be a real finite numeric scalar.')
end
%
raw = [0.001462,0.000466,0.013866; 0.002267,0.001270,0.018570; 0.003299,0.002249,0.024239; 0.004547,0.003392,0.030909; 0.006006,0.004692,0.038558; 0.007676,0.006136,0.046836; 0.009561,0.007713,0.055143; 0.011663,0.009417,0.063460; 0.013995,0.011225,0.071862; 0.016561,0.013136,0.080282; 0.019373,0.015133,0.088767; 0.022447,0.017199,0.097327; 0.025793,0.019331,0.105930; 0.029432,0.021503,0.114621; 0.033385,0.023702,0.123397; 0.037668,0.025921,0.132232; 0.042253,0.028139,0.141141; 0.046915,0.030324,0.150164; 0.051644,0.032474,0.159254; 0.056449,0.034569,0.168414; 0.061340,0.036590,0.177642; 0.066331,0.038504,0.186962; 0.071429,0.040294,0.196354; 0.076637,0.041905,0.205799; 0.081962,0.043328,0.215289; 0.087411,0.044556,0.224813; 0.092990,0.045583,0.234358; 0.098702,0.046402,0.243904; 0.104551,0.047008,0.253430; 0.110536,0.047399,0.262912; 0.116656,0.047574,0.272321; 0.122908,0.047536,0.281624; 0.129285,0.047293,0.290788; 0.135778,0.046856,0.299776; 0.142378,0.046242,0.308553; 0.149073,0.045468,0.317085; 0.155850,0.044559,0.325338; 0.162689,0.043554,0.333277; 0.169575,0.042489,0.340874; 0.176493,0.041402,0.348111; 0.183429,0.040329,0.354971; 0.190367,0.039309,0.361447; 0.197297,0.038400,0.367535; 0.204209,0.037632,0.373238; 0.211095,0.037030,0.378563; 0.217949,0.036615,0.383522; 0.224763,0.036405,0.388129; 0.231538,0.036405,0.392400; 0.238273,0.036621,0.396353; 0.244967,0.037055,0.400007; 0.251620,0.037705,0.403378; 0.258234,0.038571,0.406485; 0.264810,0.039647,0.409345; 0.271347,0.040922,0.411976; 0.277850,0.042353,0.414392; 0.284321,0.043933,0.416608; 0.290763,0.045644,0.418637; 0.297178,0.047470,0.420491; 0.303568,0.049396,0.422182; 0.309935,0.051407,0.423721; 0.316282,0.053490,0.425116; 0.322610,0.055634,0.426377; 0.328921,0.057827,0.427511; 0.335217,0.060060,0.428524; 0.341500,0.062325,0.429425; 0.347771,0.064616,0.430217; 0.354032,0.066925,0.430906; 0.360284,0.069247,0.431497; 0.366529,0.071579,0.431994; 0.372768,0.073915,0.432400; 0.379001,0.076253,0.432719; 0.385228,0.078591,0.432955; 0.391453,0.080927,0.433109; 0.397674,0.083257,0.433183; 0.403894,0.085580,0.433179; 0.410113,0.087896,0.433098; 0.416331,0.090203,0.432943; 0.422549,0.092501,0.432714; 0.428768,0.094790,0.432412; 0.434987,0.097069,0.432039; 0.441207,0.099338,0.431594; 0.447428,0.101597,0.431080; 0.453651,0.103848,0.430498; 0.459875,0.106089,0.429846; 0.466100,0.108322,0.429125; 0.472328,0.110547,0.428334; 0.478558,0.112764,0.427475; 0.484789,0.114974,0.426548; 0.491022,0.117179,0.425552; 0.497257,0.119379,0.424488; 0.503493,0.121575,0.423356; 0.509730,0.123769,0.422156; 0.515967,0.125960,0.420887; 0.522206,0.128150,0.419549; 0.528444,0.130341,0.418142; 0.534683,0.132534,0.416667; 0.540920,0.134729,0.415123; 0.547157,0.136929,0.413511; 0.553392,0.139134,0.411829; 0.559624,0.141346,0.410078; 0.565854,0.143567,0.408258; 0.572081,0.145797,0.406369; 0.578304,0.148039,0.404411; 0.584521,0.150294,0.402385; 0.590734,0.152563,0.400290; 0.596940,0.154848,0.398125; 0.603139,0.157151,0.395891; 0.609330,0.159474,0.393589; 0.615513,0.161817,0.391219; 0.621685,0.164184,0.388781; 0.627847,0.166575,0.386276; 0.633998,0.168992,0.383704; 0.640135,0.171438,0.381065; 0.646260,0.173914,0.378359; 0.652369,0.176421,0.375586; 0.658463,0.178962,0.372748; 0.664540,0.181539,0.369846; 0.670599,0.184153,0.366879; 0.676638,0.186807,0.363849; 0.682656,0.189501,0.360757; 0.688653,0.192239,0.357603; 0.694627,0.195021,0.354388; 0.700576,0.197851,0.351113; 0.706500,0.200728,0.347777; 0.712396,0.203656,0.344383; 0.718264,0.206636,0.340931; 0.724103,0.209670,0.337424; 0.729909,0.212759,0.333861; 0.735683,0.215906,0.330245; 0.741423,0.219112,0.326576; 0.747127,0.222378,0.322856; 0.752794,0.225706,0.319085; 0.758422,0.229097,0.315266; 0.764010,0.232554,0.311399; 0.769556,0.236077,0.307485; 0.775059,0.239667,0.303526; 0.780517,0.243327,0.299523; 0.785929,0.247056,0.295477; 0.791293,0.250856,0.291390; 0.796607,0.254728,0.287264; 0.801871,0.258674,0.283099; 0.807082,0.262692,0.278898; 0.812239,0.266786,0.274661; 0.817341,0.270954,0.270390; 0.822386,0.275197,0.266085; 0.827372,0.279517,0.261750; 0.832299,0.283913,0.257383; 0.837165,0.288385,0.252988; 0.841969,0.292933,0.248564; 0.846709,0.297559,0.244113; 0.851384,0.302260,0.239636; 0.855992,0.307038,0.235133; 0.860533,0.311892,0.230606; 0.865006,0.316822,0.226055; 0.869409,0.321827,0.221482; 0.873741,0.326906,0.216886; 0.878001,0.332060,0.212268; 0.882188,0.337287,0.207628; 0.886302,0.342586,0.202968; 0.890341,0.347957,0.198286; 0.894305,0.353399,0.193584; 0.898192,0.358911,0.188860; 0.902003,0.364492,0.184116; 0.905735,0.370140,0.179350; 0.909390,0.375856,0.174563; 0.912966,0.381636,0.169755; 0.916462,0.387481,0.164924; 0.919879,0.393389,0.160070; 0.923215,0.399359,0.155193; 0.926470,0.405389,0.150292; 0.929644,0.411479,0.145367; 0.932737,0.417627,0.140417; 0.935747,0.423831,0.135440; 0.938675,0.430091,0.130438; 0.941521,0.436405,0.125409; 0.944285,0.442772,0.120354; 0.946965,0.449191,0.115272; 0.949562,0.455660,0.110164; 0.952075,0.462178,0.105031; 0.954506,0.468744,0.099874; 0.956852,0.475356,0.094695; 0.959114,0.482014,0.089499; 0.961293,0.488716,0.084289; 0.963387,0.495462,0.079073; 0.965397,0.502249,0.073859; 0.967322,0.509078,0.068659; 0.969163,0.515946,0.063488; 0.970919,0.522853,0.058367; 0.972590,0.529798,0.053324; 0.974176,0.536780,0.048392; 0.975677,0.543798,0.043618; 0.977092,0.550850,0.039050; 0.978422,0.557937,0.034931; 0.979666,0.565057,0.031409; 0.980824,0.572209,0.028508; 0.981895,0.579392,0.026250; 0.982881,0.586606,0.024661; 0.983779,0.593849,0.023770; 0.984591,0.601122,0.023606; 0.985315,0.608422,0.024202; 0.985952,0.615750,0.025592; 0.986502,0.623105,0.027814; 0.986964,0.630485,0.030908; 0.987337,0.637890,0.034916; 0.987622,0.645320,0.039886; 0.987819,0.652773,0.045581; 0.987926,0.660250,0.051750; 0.987945,0.667748,0.058329; 0.987874,0.675267,0.065257; 0.987714,0.682807,0.072489; 0.987464,0.690366,0.079990; 0.987124,0.697944,0.087731; 0.986694,0.705540,0.095694; 0.986175,0.713153,0.103863; 0.985566,0.720782,0.112229; 0.984865,0.728427,0.120785; 0.984075,0.736087,0.129527; 0.983196,0.743758,0.138453; 0.982228,0.751442,0.147565; 0.981173,0.759135,0.156863; 0.980032,0.766837,0.166353; 0.978806,0.774545,0.176037; 0.977497,0.782258,0.185923; 0.976108,0.789974,0.196018; 0.974638,0.797692,0.206332; 0.973088,0.805409,0.216877; 0.971468,0.813122,0.227658; 0.969783,0.820825,0.238686; 0.968041,0.828515,0.249972; 0.966243,0.836191,0.261534; 0.964394,0.843848,0.273391; 0.962517,0.851476,0.285546; 0.960626,0.859069,0.298010; 0.958720,0.866624,0.310820; 0.956834,0.874129,0.323974; 0.954997,0.881569,0.337475; 0.953215,0.888942,0.351369; 0.951546,0.896226,0.365627; 0.950018,0.903409,0.380271; 0.948683,0.910473,0.395289; 0.947594,0.917399,0.410665; 0.946809,0.924168,0.426373; 0.946392,0.930761,0.442367; 0.946403,0.937159,0.458592; 0.946903,0.943348,0.474970; 0.947937,0.949318,0.491426; 0.949545,0.955063,0.507860; 0.951740,0.960587,0.524203; 0.954529,0.965896,0.540361; 0.957896,0.971003,0.556275; 0.961812,0.975924,0.571925; 0.966249,0.980678,0.587206; 0.971162,0.985282,0.602154; 0.976511,0.989753,0.616760; 0.982257,0.994109,0.631017; 0.988362,0.998364,0.644924];
num = size(raw,1);
%
% With small extrapolation when N>num:
vec = linspace(0,num+1,N+2);
map = interp1(1:num,raw,vec(2:N+1),'linear','extrap');
% Interpolation only for all values of N:
%map = interp1(1:num,raw,linspace(1,num,N),'spline')
%
map = max(0,min(1,map));
%
end
%%%%%%%%%%%%%%%%%%%%%%%%%%%%%%%%%%%%%%%%%%%%%%%%%%%%%%%%%%%%%%%%%%%%%%%%%%%inferno
function N = cmDefaultN()
% Get the colormap size from the current figure or default colormap.
try
	F = get(groot,'CurrentFigure');
catch %#ok<CTCH> pre HG2
	N = size(get(gcf,'colormap'),1);
	return
end
if isempty(F)
	N = size(get(groot,'DefaultFigureColormap'),1);
else
	N = size(F.Colormap,1);
end
end
%%%%%%%%%%%%%%%%%%%%%%%%%%%%%%%%%%%%%%%%%%%%%%%%%%%%%%%%%%%%%%%%%%%%%%%%%%%cmDefaultN
