# Supplementary material for: Light-field flow cytometry for high-resolution, volumetric and multiparametric 3D single-cell analysis
Source: Nat Commun. 2024 Mar 4;15:1975. doi: 10.1038/s41467-024-46250-7 (PMC10912605; doi:10.1038/s41467-024-46250-7)
Supplement: Supplementary file 20 — Supplementary Software 1 [file 41467_2024_46250_MOESM20_ESM.zip › Supplementary Software 1/Step4_LFCRecon/Functions/SynCamNoises.m]

function imgnoiseout = SynCamNoises(imgsize,imgmin,baseline)
qe = 0.82;
% pxsize = 6.5;
sensitivity = 5.88;
dark_noise = 0.06 * sensitivity;
% baseline = 100;

noise_poisson = poissrnd(imgmin/sensitivity/qe,imgsize) * qe;
noise_normal = normrnd(0,dark_noise,imgsize);

imgnoiseout = uint16(max(0,(noise_poisson + noise_normal ) * sensitivity + baseline));
end
