# Supplementary material for: Light-field flow cytometry for high-resolution, volumetric and multiparametric 3D single-cell analysis
Source: Nat Commun. 2024 Mar 4;15:1975. doi: 10.1038/s41467-024-46250-7 (PMC10912605; doi:10.1038/s41467-024-46250-7)
Supplement: Supplementary file 20 — Supplementary Software 1 [file 41467_2024_46250_MOESM20_ESM.zip › Supplementary Software 1/Step4_LFCRecon/Functions/UpperSave.m]

function selpath = UpperSave(selpath,filename,img,suffix)
%CUTSAVE Summary of this function goes here
%   Detailed explanation goes here

mkdir([selpath,'_',suffix,'\'])
%     disp([selpath,'_cut\',char(filenames(i))])
    try
        imwrite(img,[selpath,'_',suffix,'\',char(filename)])
        disp(['Saved! (.\..._',suffix,'\',char(filename)])
    catch
        disp('Image Unsaved :-( ')
    end
end
