# Supplementary material for: Light-field flow cytometry for high-resolution, volumetric and multiparametric 3D single-cell analysis
Source: Nat Commun. 2024 Mar 4;15:1975. doi: 10.1038/s41467-024-46250-7 (PMC10912605; doi:10.1038/s41467-024-46250-7)
Supplement: Supplementary file 20 — Supplementary Software 1 [file 41467_2024_46250_MOESM20_ESM.zip › Supplementary Software 1/Step4_LFCRecon/ObsoleteCodes/getOTF0417.mx]

%% Get OTF from PSF layers
function mm = getOTF0417(m)
global zeroImageEx;
global exsize;

zeroPadding = zeroImageEx;
zeroPadding( 1:size(m,1), 1:size(m,2),:) = m;
m = zeroPadding;
mc = 1 + floor(size(m)/2);
me = mc + exsize - 1;
exindices = {mod((mc(1):me(1))-1,  size(m,1))+1,...
             mod((mc(2):me(2))-1,  size(m,2))+1};
m = m(exindices{:});
mm = fft2(m);

end
