# Supplementary material for: Light-field flow cytometry for high-resolution, volumetric and multiparametric 3D single-cell analysis
Source: Nat Commun. 2024 Mar 4;15:1975. doi: 10.1038/s41467-024-46250-7 (PMC10912605; doi:10.1038/s41467-024-46250-7)
Supplement: Supplementary file 20 — Supplementary Software 1 [file 41467_2024_46250_MOESM20_ESM.zip › Supplementary Software 1/Step4_LFCRecon/OtherFuncs/getMaxv.m]

function imgmaxv = getMaxv(imgsum)
%GETMAXV Summary of this function goes here
%   Detailed explanation goes here
[row,col] = size(imgsum);
[sortedValues,sortIndex] = sort(imgsum(:),'descend');
for i = 1:1:length(sortedValues)
    [rowi,coli] = ind2sub([row,col],sortIndex(i));
    if      imgsum(rowi-1,coli)<sortedValues(i)/2 && ...
            imgsum(rowi+1,coli)<sortedValues(i)/2 && ...
            imgsum(rowi,coli-1)<sortedValues(i)/2 && ...
            imgsum(rowi,coli+1)<sortedValues(i)/2 && ...
            imgsum(rowi-1,coli-1)<sortedValues(i)/2 && ...
            imgsum(rowi-1,coli+1)<sortedValues(i)/2 && ...
            imgsum(rowi+1,coli-1)<sortedValues(i)/2 && ...
            imgsum(rowi+1,coli+1)<sortedValues(i)/2
        continue
    else
        imgmaxv = sortedValues(i);
        disp(['Max Value: ',num2str(imgmaxv)])
        break
    end
end
end
