# Supplementary material for: Light-field flow cytometry for high-resolution, volumetric and multiparametric 3D single-cell analysis
Source: Nat Commun. 2024 Mar 4;15:1975. doi: 10.1038/s41467-024-46250-7 (PMC10912605; doi:10.1038/s41467-024-46250-7)
Supplement: Supplementary file 20 — Supplementary Software 1 [file 41467_2024_46250_MOESM20_ESM.zip › Supplementary Software 1/Step5_dataAnalysis/Fig_4/calcVol_nu.m]

function imV = calcVol_nu(imstack,startP,endP)
%CALCVOL_NU Summary of this function goes here
%   Detailed explanation goes here

imV = 0;
H = waitbar(0,'Calculating volume...');
for depth = startP:1:endP
    imlayer = imstack(:,:,depth);
    [~,threshold] = edge(imlayer,'sobel');
    fudgeFactor = 2;
    BWs = edge(imlayer,'sobel',threshold * fudgeFactor);
    strelsize = 3;
    se135 = strel('line',strelsize,135);
    se90 = strel('line',strelsize,90);
    se45 = strel('line',strelsize,45);
    se0 = strel('line',strelsize,0);
    BWsdil = imdilate(BWs,[se135 se90 se45 se0]);
    BWdfill = imclose(BWsdil,strel('disk',20));
    BWnobord = imclearborder(BWdfill,4);
    seD = strel('diamond',1);
    BWfinal = imerode(BWnobord,seD);
    BWfinal = imerode(BWfinal,seD);
    imV = imV + sum(BWfinal,'all');
    waitbar((depth-startP)/(endP-startP),H,['Calculating ',num2str(depth),...
        '/',num2str(endP),', (',num2str(round((depth-startP)/(endP-startP),2)),'%)'])
end
delete(H)
end
