# Supplementary material for: Light-field flow cytometry for high-resolution, volumetric and multiparametric 3D single-cell analysis
Source: Nat Commun. 2024 Mar 4;15:1975. doi: 10.1038/s41467-024-46250-7 (PMC10912605; doi:10.1038/s41467-024-46250-7)
Supplement: Supplementary file 20 — Supplementary Software 1 [file 41467_2024_46250_MOESM20_ESM.zip › Supplementary Software 1/Step5_dataAnalysis/Fig_5/functions/cropstack.m]

function cpstack = cropstack(imstack)
cropsizehalf = 200;
imstack = single(imstack);
imstackproj = mean(imstack,3);
[rows,cols] = find(imstackproj>(max(imstackproj(:))*0.5));
rowc = round(mean(rows));
colc = round(mean(cols));
rowc = min([max([cropsizehalf,rowc]),size(imstack,1)-cropsizehalf]);
colc = min([max([cropsizehalf,colc]),size(imstack,2)-cropsizehalf]);
cpstack = imstack(rowc-cropsizehalf+1:rowc+cropsizehalf,colc-cropsizehalf+1:colc+cropsizehalf,:);
end
