# Supplementary material for: Light-field flow cytometry for high-resolution, volumetric and multiparametric 3D single-cell analysis
Source: Nat Commun. 2024 Mar 4;15:1975. doi: 10.1038/s41467-024-46250-7 (PMC10912605; doi:10.1038/s41467-024-46250-7)
Supplement: Supplementary file 20 — Supplementary Software 1 [file 41467_2024_46250_MOESM20_ESM.zip › Supplementary Software 1/Step5_dataAnalysis/Fig_5/functions/findfocus.m]

function [rowc, colc,pagec] = findfocus(imstack)
energygradientx = (imstack(2:end,:,:)-imstack(1:end-1,:,:)).^2;
energygradienty = (imstack(:,2:end,:)-imstack(:,1:end-1,:)).^2;
pagec = sum(energygradientx,[1,2]) + sum(energygradienty,[1,2]);
pagec  = squeeze(pagec);
% figure(101),plot(pagec);
rowc = 1;
colc = 1;
end
