# Supplementary material for: Light-field flow cytometry for high-resolution, volumetric and multiparametric 3D single-cell analysis
Source: Nat Commun. 2024 Mar 4;15:1975. doi: 10.1038/s41467-024-46250-7 (PMC10912605; doi:10.1038/s41467-024-46250-7)
Supplement: Supplementary file 20 — Supplementary Software 1 [file 41467_2024_46250_MOESM20_ESM.zip › Supplementary Software 1/Step5_dataAnalysis/Fig_5/functions/getarea.m]

function A = getarea(imstackproj,rowc,colc)
[rows,cols] = ind2sub(size(imstackproj),find(imstackproj>0));
dists = sqrt((rows-rowc).^2 + (cols-colc).^2);

end
