# Supplementary material for: Light-field flow cytometry for high-resolution, volumetric and multiparametric 3D single-cell analysis
Source: Nat Commun. 2024 Mar 4;15:1975. doi: 10.1038/s41467-024-46250-7 (PMC10912605; doi:10.1038/s41467-024-46250-7)
Supplement: Supplementary file 20 — Supplementary Software 1 [file 41467_2024_46250_MOESM20_ESM.zip › Supplementary Software 1/Step5_dataAnalysis/Fig_5/functions/getcent.m]

function [row,col,page] = getcent(imstack,thres)
% [~,threshold] = edge(imstack(:,:,80),'sobel');
[rows,cols,pages] = ind2sub(size(imstack),find(imstack>(thres*max(imstack,[],[1,2]))));
row = mean(rows,"all");
col = mean(cols,"all");
page = mean(pages,"all");
end
