# Supplementary material for: Light-field flow cytometry for high-resolution, volumetric and multiparametric 3D single-cell analysis
Source: Nat Commun. 2024 Mar 4;15:1975. doi: 10.1038/s41467-024-46250-7 (PMC10912605; doi:10.1038/s41467-024-46250-7)
Supplement: Supplementary file 20 — Supplementary Software 1 [file 41467_2024_46250_MOESM20_ESM.zip › Supplementary Software 1/Step5_dataAnalysis/Fig_5/functions/getdist.m]

function dist = getdist(imstack,imstackvolrep,positive,rowc,colc,pagec)
[rows,cols,pages] = ind2sub(size(imstack),find(imstack>positive));
dists = sqrt((rows-rowc).^2 + (cols-colc).^2 + (pages-pagec).^2);
dists = (dists/imstackvolrep);
% dists = dists/max(dists(:));
% disp(length(dists))
[counts,edges] = histcounts(dists,50);
% Q = uniformspherepdf(edges,imstackvolrep);
% Q = counts.*0 + 1/length(counts);
% KL = KLdiv(counts,Q);
edges = (edges(1:end-1) + edges(2:end))/2;
% figure(3),plot(edges,counts)
f = fit(edges',counts','gauss1');
dist = f.b1;
end
