# Supplementary material for: Light-field flow cytometry for high-resolution, volumetric and multiparametric 3D single-cell analysis
Source: Nat Commun. 2024 Mar 4;15:1975. doi: 10.1038/s41467-024-46250-7 (PMC10912605; doi:10.1038/s41467-024-46250-7)
Supplement: Supplementary file 20 — Supplementary Software 1 [file 41467_2024_46250_MOESM20_ESM.zip › Supplementary Software 1/Step5_dataAnalysis/Fig_5/functions/getfullnucleus.m]

function [outputArg1,outputArg2] = getfullnucleus(inputArg1,inputArg2)
%GETFULLNUCLEUS Summary of this function goes here
%   Detailed explanation goes here
outputArg1 = inputArg1;
outputArg2 = inputArg2;
end
