# Supplementary material for: Light-field flow cytometry for high-resolution, volumetric and multiparametric 3D single-cell analysis
Source: Nat Commun. 2024 Mar 4;15:1975. doi: 10.1038/s41467-024-46250-7 (PMC10912605; doi:10.1038/s41467-024-46250-7)
Supplement: Supplementary file 20 — Supplementary Software 1 [file 41467_2024_46250_MOESM20_ESM.zip › Supplementary Software 1/Step5_dataAnalysis/Fig_5/functions/modthres.m]

function thres = modthres(thres0,zsize,FWHM)
%MODTHRES Summary of this function goes here
%   Detailed explanation goes here
X = 1:1:zsize;
miu = round(zsize/2);
sigma = ((FWHM/2)^2)/(log(2));
modTF = exp((-(X-miu).^2)/sigma);
thres = 1 - (1-thres0).* modTF;
thres = reshape(thres,1,1,[]);
end
