# Supplementary material for: Light-field flow cytometry for high-resolution, volumetric and multiparametric 3D single-cell analysis
Source: Nat Commun. 2024 Mar 4;15:1975. doi: 10.1038/s41467-024-46250-7 (PMC10912605; doi:10.1038/s41467-024-46250-7)
Supplement: Supplementary file 21 — Source Data [file 41467_2024_46250_MOESM21_ESM.xlsx]

## Sheet: Figure 2b
Distance	X	Y	Z
0	0.00257	0.00195	0.00621
0.065	0.00289	0.00211	0.00807
0.13	0.00323	0.00235	0.01131
0.195	0.00376	0.00268	0.01724
0.26	0.00398	0.00309	0.02695
0.325	0.00449	0.00364	0.0441
0.39	0.00858	0.00395	0.07486
0.455	0.01562	0.00411	0.1245
0.52	0.05376	0.00881	0.20587
0.585	0.1486	0.02143	0.32367
0.65	0.30271	0.07229	0.48676
0.715	0.55164	0.21587	0.6764
0.78	0.84678	0.43331	0.8589
0.845	1	0.69972	0.97261
0.91	0.96809	0.96827	1
0.975	0.81498	1	0.96963
1.04	0.54261	0.73346	0.82112
1.105	0.25789	0.40794	0.6349
1.17	0.09568	0.19645	0.45554
1.235	0.03347	0.05607	0.46445
1.3	0.00737	0.000525173	0.39034
1.365	0.00193	0.00133	0.14475
1.43	0.00392	0.00302	0.06484
1.495	0.00295	0.00253	0.04201
1.56	0.00275	0.0027	0.02193
1.625	0.00243	0.00237	0.01144
1.69	0.0022	0.00217	0.00716
1.755	0.00202	0.002	0.00529
1.82	0.00193	0.00188	0.00421
1.885	0.00183	0.00178	0.00365

## Sheet: Figure 2c
Distance	X	Y	Z
0	0.00235	0.00301	0.05864
0.065	0.00265	0.00321	0.07227
0.13	0.0031	0.00351	0.08908
0.195	0.00361	0.00397	0.10937
0.26	0.00464	0.00447	0.13263
0.325	0.0048	0.00529	0.15857
0.39	0.00755	0.00702	0.18721
0.455	0.01563	0.01056	0.21963
0.52	0.03413	0.03167	0.25665
0.585	0.09721	0.08939	0.30349
0.65	0.21401	0.18962	0.3616
0.715	0.36383	0.35653	0.43352
0.78	0.55016	0.5718	0.51298
0.845	0.72515	0.75835	0.59532
0.91	0.83788	0.89194	0.67415
0.975	0.90272	0.9747	0.73801
1.04	0.93851	0.99995	0.78098
1.105	0.95091	0.99818	0.8105
1.17	0.96584	1	0.87347
1.235	0.98838	0.99795	0.91645
1.3	0.9981	0.98952	0.97447
1.365	1	0.96325	1
1.43	0.98763	0.87847	0.97969
1.495	0.90782	0.73002	0.91255
1.56	0.77401	0.54868	0.87542
1.625	0.59235	0.3506	0.85829
1.69	0.38265	0.17895	0.80116
1.755	0.2179	0.08158	0.68256
1.82	0.10782	0.03362	0.51008
1.885	0.0397	0.01064	0.34827
1.95	0.01455	0.00659	0.21152
2.015	0.0083	0.00579	0.12019
2.08	0.00511	0.00441	0.06336
2.145	0.00432	0.00385	0.03398
2.21	0.00361	0.00323	0.01903
2.275	0.00303	0.00282	0.0115
2.34	0.00261	0.0025	0.00836

## Sheet: Figure 2d
Distance	X	Y	Z
0	0.000345048	0.000703212	0
0.065	0.000711477	0.00147	0
0.13	0.0014	0.00297	0
0.195	0.00248	0.00537	0
0.26	0.00438	0.00961	0
0.325	0.00711	0.01574	0
0.39	0.01174	0.02587	0
0.455	0.0185	0.04014	0.06551
0.52	0.02944	0.06202	0.1432
0.585	0.04652	0.09368	0.23188
0.65	0.07165	0.13694	0.33379
0.715	0.11058	0.19627	0.44834
0.78	0.16342	0.2695	0.58135
0.845	0.23529	0.35355	0.74245
0.91	0.32685	0.44729	0.851
0.975	0.43034	0.53612	0.86126
1.04	0.5451	0.61764	0.86919
1.105	0.65707	0.68693	0.86462
1.17	0.75316	0.73923	0.86011
1.235	0.83335	0.78029	0.85807
1.3	0.88766	0.81412	0.85462
1.365	0.91972	0.84137	0.84458
1.43	0.93866	0.86701	0.81541
1.495	0.94506	0.89022	0.80072
1.56	0.94901	0.90815	0.78572
1.625	0.95383	0.92053	0.77981
1.69	0.95929	0.92533	0.77974
1.755	0.96741	0.92102	0.78023
1.82	0.97489	0.91107	0.78745
1.885	0.97778	0.89769	0.79709
1.95	0.97589	0.88306	0.809
2.015	0.96533	0.8734	0.82968
2.08	0.94639	0.86859	0.8558
2.145	0.92344	0.8727	0.87229
2.21	0.89661	0.88606	0.86774
2.275	0.87441	0.90655	0.86251
2.34	0.86192	0.93472	0.86482
2.405	0.86127	0.96306	0.87985
2.47	0.87959	0.98633	0.91069
2.535	0.91197	1	0.96048
2.6	0.95085	0.99218	1
2.665	0.99275	0.9639	0.99931
2.73	1	0.91003	0.9982
2.795	0.96691	0.83067	0.99629
2.86	0.88289	0.73165	0.99301
2.925	0.73355	0.613	0.98802
2.99	0.55946	0.48682	0.97827
3.055	0.39769	0.36003	0.96342
3.12	0.2495	0.24157	0.94424
3.185	0.14651	0.14996	0.92069
3.25	0.08272	0.0813	0.88289
3.315	0.0414	0.03723	0.82337
3.38	0.02137	0.01657	0.70282
3.445	0.01093	0.00543	0.03303
3.51	0.00492	0.00137	0
3.575	0.00275	0.000692596	0
3.64	0.00109	8.68764e-06	0
3.705	0.000589346	4.34382e-05	0
3.77	0.000216798	0	0
3.835	9.77083e-05	0	0
3.9	3.35832e-05	0	0

## Sheet: Figure 2e
Distance	X	Y	Z
0	0.00603	0.00522	0
0.065	0.00688	0.00592	0
0.13	0.00789	0.00676	0
0.195	0.00914	0.00789	0
0.26	0.01069	0.00923	0
0.325	0.01266	0.0113	0
0.39	0.01546	0.0139	0
0.455	0.019	0.01801	0
0.52	0.0246	0.02414	0
0.585	0.03204	0.03267	0
0.65	0.04273	0.04499	0.27765
0.715	0.05712	0.06078	0.36776
0.78	0.07549	0.08035	0.47762
0.845	0.0981	0.10343	0.60287
0.91	0.12532	0.13198	0.75304
0.975	0.1584	0.16516	0.91133
1.04	0.19725	0.20723	0.97461
1.105	0.2465	0.26052	0.98192
1.17	0.30603	0.32536	0.98933
1.235	0.37744	0.40597	0.99342
1.3	0.46405	0.49965	0.99636
1.365	0.55822	0.59875	0.998
1.43	0.65713	0.70506	0.99863
1.495	0.75601	0.79954	0.99836
1.56	0.8393	0.88136	0.99763
1.625	0.90965	0.94409	0.99163
1.69	0.95917	0.9809	0.98271
1.755	0.98711	0.99849	0.9708
1.82	1	1	0.95026
1.885	0.99715	0.98726	0.92633
1.95	0.98474	0.9719	0.89677
2.015	0.96668	0.95223	0.87098
2.08	0.94403	0.93473	0.85362
2.145	0.92223	0.91999	0.84112
2.21	0.90047	0.90729	0.82777
2.275	0.88283	0.89724	0.82491
2.34	0.86894	0.88844	0.8318
2.405	0.85962	0.87952	0.83811
2.47	0.85554	0.87091	0.84941
2.535	0.85487	0.86214	0.86562
2.6	0.85742	0.85331	0.88082
2.665	0.86197	0.84542	0.87984
2.73	0.86648	0.83845	0.85952
2.795	0.87121	0.83227	0.85079
2.86	0.87437	0.82708	0.83757
2.925	0.8762	0.82223	0.82512
2.99	0.87625	0.81707	0.78825
3.055	0.87445	0.81194	0.70983
3.12	0.87087	0.80678	0.6297
3.185	0.86533	0.80175	0.55211
3.25	0.85836	0.7978	0.48949
3.315	0.85014	0.79502	0.44559
3.38	0.84109	0.79293	0.42009
3.445	0.83275	0.79195	0.41169
3.51	0.82493	0.79045	0.42011
3.575	0.81967	0.78751	0.43005
3.64	0.81696	0.78312	0.45188
3.705	0.81767	0.77623	0.49488
3.77	0.82233	0.7674	0.55716
3.835	0.83042	0.75845	0.63411
3.9	0.84214	0.74906	0.68585
3.965	0.85684	0.74196	0.74762
4.03	0.87325	0.73737	0.79184
4.095	0.89144	0.73587	0.84263
4.16	0.90909	0.73809	0.89811
4.225	0.92639	0.74346	0.92908
4.29	0.94203	0.75167	0.95723
4.355	0.95566	0.76263	0.98029
4.42	0.96718	0.7755	0.99345
4.485	0.97685	0.79046	0.99894
4.55	0.98358	0.8065	1
4.615	0.98633	0.82418	0.99922
4.68	0.98447	0.84055	0.99543
4.745	0.97118	0.85649	0.9906
4.81	0.94734	0.86688	0.98523
4.875	0.90751	0.86791	0.9789
4.94	0.84913	0.85755	0.96966
5.005	0.77802	0.82448	0.9604
5.07	0.69403	0.77061	0.95061
5.135	0.60313	0.69411	0.94083
5.2	0.515	0.59151	0.93104
5.265	0.42824	0.48366	0.92075
5.33	0.35015	0.37195	0.90933
5.395	0.27988	0.26879	0.90066
5.46	0.21844	0.18886	0.89469
5.525	0.16597	0.12634	0.89453
5.59	0.12245	0.08247	0.89725
5.655	0.08842	0.05607	0.90096
5.72	0.06254	0.03731	0
5.785	0.04401	0.02709	0
5.85	0.03213	0.02023	0
5.915	0.02342	0.01566	0
5.98	0.0184	0.01273	0
6.045	0.01463	0.01027	0
6.11	0.01206	0.00857	0
6.175	0.01015	0.00709	0
6.24	0.00858	0.006	0
6.305	0.00737	0.00509	0
6.37	0.00634	0.00436	0
6.435	0.00551	0.00378	0

## Sheet: Figure 2f
Diameter/um	Number of Beads
0.05	0
0.15	0
0.25	0
0.35	0
0.45	6
0.55	37
0.65	37
0.75	26
0.85	11
0.95	31
1.05	30
1.15	18
1.25	4
1.35	0
1.45	1
1.55	3
1.65	2
1.75	4
1.85	11
1.95	32
2.05	27
2.15	19
2.25	4
2.35	0
2.45	2
2.55	1
2.65	2
2.75	1
2.85	3
2.95	3
3.05	3
3.15	8
3.25	8
3.35	12
3.45	23
3.55	13
3.65	22
3.75	20
3.85	18
3.95	10
4.05	3
4.15	4
4.25	0
4.35	0
4.45	0
4.55	2
4.65	0
4.75	0
4.85	0
4.95	0

## Sheet: Figure 2g
Diameter/um	Number of Beads
0.065	0
0.195	0
0.325	2
0.455	63
0.585	35
0.715	3
0.845	18
0.975	28
1.105	44
1.235	25
1.365	3
1.495	5
1.625	8
1.755	14
1.885	25
2.015	34
2.145	21
2.275	10
2.405	5
2.535	3
2.665	1
2.795	6
2.925	5
3.055	6
3.185	8
3.315	11
3.445	6
3.575	11
3.705	14
3.835	12
3.965	21
4.095	21
4.225	17
4.355	8
4.485	2
4.615	1
4.745	1
4.875	0
5.005	2
5.135	0
5.265	0
5.395	0
5.525	0
5.655	0
5.785	0
5.915	0
6.045	0
6.175	1
6.305	0
6.435	0

## Sheet: Figure 2h
Diameter/um	Number of Beads
0.285	3
0.375	63
0.465	72
0.555	17
0.645	6
0.735	8
0.825	6
0.915	8
1.005	21
1.095	26
1.185	25
1.275	10
1.365	2
1.455	2
1.545	3
1.635	9
1.725	5
1.815	9
1.905	20
1.995	19
2.085	26
2.175	13
2.265	2
2.355	1
2.445	1
2.535	0
2.625	1
2.715	0
2.805	3
2.895	1
2.985	3
3.075	3
3.165	6
3.255	6
3.345	3
3.435	2
3.525	7
3.615	7
3.705	1
3.795	6
3.885	5
3.975	3
4.065	1
4.155	3
4.245	1
4.335	1
4.425	1
4.515	0
4.605	0
4.695	1

## Sheet: Figure 2i
Filename	Z position/layer	Diameter/um	Intensity/arb. Units
'bead_lf_g_00001(1)_1176iter30.tif'	31	0.5074	0.9187
'bead_lf_g_00001(1)_1527iter30.tif'	31	0.4545	0.8249
'bead_lf_g_00001(1)_404iter30.tif'	31	0.4816	0.8756
'bead_lf_g_00001(1)_78iter30.tif'	31	0.5867	1.0909
'bead_lf_g_00001(1)_839iter30.tif'	31	0.5387	0.9931
'bead_lf_g_00001(11)_1662iter30.tif'	31	0.5173	0.8675
'bead_lf_g_00001(11)_1711iter30.tif'	31	0.5821	0.9197
'bead_lf_g_00001(12)_1357iter30.tif'	31	0.4685	0.8476
'bead_lf_g_00001(12)_1570iter30.tif'	31	0.5127	0.8975
'bead_lf_g_00001(12)_2159iter30.tif'	31	0.4485	0.8297
'bead_lf_g_00001(12)_689iter30.tif'	31	0.5206	0.8581
'bead_lf_g_00001(13)_2065iter30.tif'	31	0.4207	0.796
'bead_lf_g_00001(14)_453iter30.tif'	31	0.4227	0.8932
'bead_lf_g_00001(14)_558iter30.tif'	31	0.4369	0.8517
'bead_lf_g_00001(15)_368iter30.tif'	31	0.5522	0.9683
'bead_lf_g_00001(15)_940iter30.tif'	31	0.5101	0.8782
'bead_lf_g_00001(16)_1224iter30.tif'	31	0.5282	1.0382
'bead_lf_g_00001(16)_1376iter30.tif'	31	0.4861	0.8424
'bead_lf_g_00001(16)_1694iter30.tif'	31	0.5121	0.8935
'bead_lf_g_00001(16)_2134iter30.tif'	31	0.4998	0.948
'bead_lf_g_00001(16)_463iter30.tif'	31	0.4927	0.8768
'bead_lf_g_00001(16)_731iter30.tif'	31	0.5399	0.9264
'bead_lf_g_00001(16)_96iter30.tif'	31	0.4227	0.8082
'bead_lf_g_00001(17)_1753iter30.tif'	31	0.5991	1.0808
'bead_lf_g_00001(17)_768iter30.tif'	31	0.4217	0.8011
'bead_lf_g_00001(17)_958iter30.tif'	31	0.5251	0.8812
'bead_lf_g_00001(18)_1188iter30.tif'	31	0.4294	0.8136
'bead_lf_g_00001(18)_2064iter30.tif'	31	0.5917	0.9687
'bead_lf_g_00001(19)_1223iter30.tif'	31	0.4545	0.8194
'bead_lf_g_00001(19)_1317iter30.tif'	31	0.5784	1.0846
'bead_lf_g_00001(19)_138iter30.tif'	31	0.4809	0.8474
'bead_lf_g_00001(19)_1668iter30.tif'	31	0.4927	0.8565
'bead_lf_g_00001(19)_476iter30.tif'	31	0.4237	0.8348
'bead_lf_g_00001(19)_558iter30.tif'	31	0.5046	0.9799
'bead_lf_g_00001(19)_68iter30.tif'	31	0.4677	0.8398
'bead_lf_g_00001(19)_965iter30.tif'	31	0.5225	0.8845
'bead_lf_g_00001(2)_1333iter30.tif'	31	0.5282	0.9192
'bead_lf_g_00001(2)_136iter30.tif'	31	0.5892	0.9805
'bead_lf_g_00001(2)_1450iter30.tif'	31	0.4854	0.8473
'bead_lf_g_00001(2)_1463iter30.tif'	31	0.5332	1.0009
'bead_lf_g_00001(2)_1520iter30.tif'	31	0.5446	0.9634
'bead_lf_g_00001(2)_1600iter30.tif'	31	0.5193	0.8914
'bead_lf_g_00001(2)_1732iter30.tif'	31	0.5387	0.9343
'bead_lf_g_00001(2)_2008iter30.tif'	31	0.5393	0.9233
'bead_lf_g_00001(2)_650iter30.tif'	31	0.551	0.9877
'bead_lf_g_00001(2)_675iter30.tif'	31	0.4511	0.8427
'bead_lf_g_00001(2)_755iter30.tif'	31	0.4502	0.8499
'bead_lf_g_00001(20)_166iter30.tif'	31	0.4075	0.9238
'bead_lf_g_00001(20)_1777iter30.tif'	31	0.5263	0.893
'bead_lf_g_00001(20)_644iter30.tif'	31	0.5499	1.0302
'bead_lf_g_00001(20)_752iter30.tif'	31	0.5244	0.9144
'bead_lf_g_00001(21)_1011iter30.tif'	31	0.4285	0.8113
'bead_lf_g_00001(21)_1167iter30.tif'	31	0.5251	0.9121
'bead_lf_g_00001(22)_1155iter30.tif'	31	0.6015	1.149
'bead_lf_g_00001(22)_449iter30.tif'	31	0.4147	0.8158
'bead_lf_g_00001(22)_44iter30.tif'	31	0.5147	0.9171
'bead_lf_g_00001(22)_609iter30.tif'	31	0.5423	0.88
'bead_lf_g_00001(23)_1641iter30.tif'	31	0.5032	0.8851
'bead_lf_g_00001(23)_1937iter30.tif'	31	0.4685	0.8562
'bead_lf_g_00001(23)_1962iter30.tif'	31	0.4405	0.8295
'bead_lf_g_00001(24)_1334iter30.tif'	31	0.4912	0.9197
'bead_lf_g_00001(24)_1893iter30.tif'	31	0.436	0.8348
'bead_lf_g_00001(25)_191iter30.tif'	31	0.4824	0.8674
'bead_lf_g_00001(25)_420iter30.tif'	31	0.4732	0.8229
'bead_lf_g_00001(25)_711iter30.tif'	31	0.4137	0.8372
'bead_lf_g_00001(3)_1030iter30.tif'	31	0.5584	0.9522
'bead_lf_g_00001(3)_121iter30.tif'	31	0.5446	0.9575
'bead_lf_g_00001(3)_1397iter30.tif'	31	0.58	0.977
'bead_lf_g_00001(3)_190iter30.tif'	31	0.5212	0.8795
'bead_lf_g_00001(3)_234iter30.tif'	31	0.4043	0.8094
'bead_lf_g_00001(3)_276iter30.tif'	31	0.4294	0.8202
'bead_lf_g_00001(3)_333iter30.tif'	31	0.4432	0.8267
'bead_lf_g_00001(3)_385iter30.tif'	31	0.5369	0.8967
'bead_lf_g_00001(3)_391iter30.tif'	31	0.4378	0.8663
'bead_lf_g_00001(4)_1627iter30.tif'	31	0.436	0.8699
'bead_lf_g_00001(4)_182iter30.tif'	31	0.4536	0.8614
'bead_lf_g_00001(4)_310iter30.tif'	31	0.5344	0.9475
'bead_lf_g_00001(5)_1720iter30.tif'	31	0.5026	0.8614
'bead_lf_g_00001(5)_1777iter30.tif'	31	0.4876	0.8588
'bead_lf_g_00001(5)_36iter30.tif'	31	0.4502	0.8094
'bead_lf_g_00001(5)_422iter30.tif'	31	0.4405	0.8397
'bead_lf_g_00001(5)_635iter30.tif'	31	0.5452	1.074
'bead_lf_g_00001(5)_879iter30.tif'	31	0.4763	0.8487
'bead_lf_g_00001(6)_1188iter30.tif'	31	0.5282	0.9308
'bead_lf_g_00001(6)_1343iter30.tif'	31	0.4387	0.7968
'bead_lf_g_00001(6)_1556iter30.tif'	31	0.4227	0.7894
'bead_lf_g_00001(6)_203iter30.tif'	31	0.3989	0.7948
'bead_lf_g_00001(6)_813iter30.tif'	31	0.4652	0.8366
'bead_lf_g_00001(6)_999iter30.tif'	31	0.4369	0.8327
'bead_lf_g_00001(7)_1116iter30.tif'	31	0.4545	0.842
'bead_lf_g_00001(7)_1322iter30.tif'	31	0.4747	0.847
'bead_lf_g_00001(7)_148iter30.tif'	31	0.4984	0.8988
'bead_lf_g_00001(8)_1158iter30.tif'	31	0.5053	0.9768
'bead_lf_g_00001(8)_1401iter30.tif'	31	0.5748	0.9511
'bead_lf_g_00001(8)_1558iter30.tif'	31	0.4868	0.9133
'bead_lf_g_00001(9)_1303iter30.tif'	31	0.4217	0.7996
'bead_lf_g_00002(19)_1849iter30.tif'	31	0.5039	0.9191
'bead_lf_g_00002(22)_514iter30.tif'	31	0.6671	1.5392
'bead_lf_g_00004(18)_569iter30.tif'	31	0.5493	0.9876
'bead_lf_g_00001(1)_1072iter30.tif'	31	0.8184	2.1471
'bead_lf_g_00001(1)_1081iter30.tif'	31	1.1164	2.5079
'bead_lf_g_00001(1)_1224iter30.tif'	31	1.1365	2.0176
'bead_lf_g_00001(1)_1225iter30.tif'	31	0.9794	1.9734
'bead_lf_g_00001(1)_1344iter30.tif'	31	1.0226	2.223
'bead_lf_g_00001(1)_1352iter30.tif'	31	1.2511	1.1921
'bead_lf_g_00001(1)_1415iter30.tif'	31	0.832	1.6785
'bead_lf_g_00001(1)_1495iter30.tif'	31	1.2997	3.7202
'bead_lf_g_00001(1)_1581iter30.tif'	31	1.0679	1.9733
'bead_lf_g_00001(1)_1671iter30.tif'	31	1.2873	3.0857
'bead_lf_g_00001(1)_1722iter30.tif'	31	0.9753	2.2362
'bead_lf_g_00001(1)_1771iter30.tif'	31	0.8269	1.7959
'bead_lf_g_00001(1)_1818iter30.tif'	31	1.1079	2.0348
'bead_lf_g_00001(1)_1841iter30.tif'	31	1.2175	3.2186
'bead_lf_g_00001(1)_1859iter30.tif'	31	1.2663	3.3361
'bead_lf_g_00001(1)_1861iter30.tif'	31	1.0418	1.8708
'bead_lf_g_00001(1)_1899iter30.tif'	31	0.9801	2.3154
'bead_lf_g_00001(1)_2032iter30.tif'	31	1.1035	2.5923
'bead_lf_g_00001(1)_2033iter30.tif'	31	0.9209	1.8469
'bead_lf_g_00001(1)_2071iter30.tif'	31	1.2653	3.0638
'bead_lf_g_00001(1)_2156iter30.tif'	31	0.9411	2.0978
'bead_lf_g_00001(1)_2161iter30.tif'	31	1.1789	2.8039
'bead_lf_g_00001(1)_228iter30.tif'	31	1.0625	2.3971
'bead_lf_g_00001(1)_23iter30.tif'	31	1.0907	2.6065
'bead_lf_g_00001(1)_282iter30.tif'	31	0.8763	2.2313
'bead_lf_g_00001(1)_362iter30.tif'	31	0.8826	1.8315
'bead_lf_g_00001(1)_459iter30.tif'	31	0.9934	2.2603
'bead_lf_g_00001(1)_501iter30.tif'	31	0.8102	1.7534
'bead_lf_g_00001(1)_548iter30.tif'	31	0.9084	2.0095
'bead_lf_g_00001(1)_684iter30.tif'	31	1.2014	3.4164
'bead_lf_g_00001(1)_793iter30.tif'	31	1.2786	3.1837
'bead_lf_g_00001(1)_887iter30.tif'	31	1.0964	2.0158
'bead_lf_g_00001(1)_888iter30.tif'	31	1.1015	2.319
'bead_lf_g_00001(1)_8iter30.tif'	31	0.8629	2.0615
'bead_lf_g_00001(2)_1002iter30.tif'	31	1.1069	2.5039
'bead_lf_g_00001(2)_1031iter30.tif'	31	1.0334	2.4527
'bead_lf_g_00001(2)_1166iter30.tif'	31	0.9866	2.3145
'bead_lf_g_00001(2)_1185iter30.tif'	31	1.0271	2.4474
'bead_lf_g_00001(2)_1269iter30.tif'	31	1.187	2.4635
'bead_lf_g_00001(2)_1498iter30.tif'	31	0.8817	2.0065
'bead_lf_g_00001(2)_1525iter30.tif'	31	0.7875	1.9416
'bead_lf_g_00001(2)_152iter30.tif'	31	0.8343	1.6747
'bead_lf_g_00001(2)_1619iter30.tif'	31	0.834	1.786
'bead_lf_g_00001(2)_162iter30.tif'	31	1.0206	2.0828
'bead_lf_g_00001(2)_16iter30.tif'	31	1.0665	2.6577
'bead_lf_g_00001(2)_17iter30.tif'	31	0.8699	2.526
'bead_lf_g_00001(2)_1960iter30.tif'	31	1.1182	2.6746
'bead_lf_g_00001(2)_1967iter30.tif'	31	1.0084	2.5934
'bead_lf_g_00001(2)_2056iter30.tif'	31	0.9081	1.8966
'bead_lf_g_00001(2)_2108iter30.tif'	31	1.0299	2.6901
'bead_lf_g_00001(2)_329iter30.tif'	31	1.2163	2.936
'bead_lf_g_00001(2)_41iter30.tif'	31	1.0585	1.8468
'bead_lf_g_00001(2)_429iter30.tif'	31	1.0572	2.7201
'bead_lf_g_00001(2)_496iter30.tif'	31	1.0077	2.9554
'bead_lf_g_00001(2)_625iter30.tif'	31	1.0916	2.1632
'bead_lf_g_00001(2)_695iter30.tif'	31	1.2037	2.6943
'bead_lf_g_00001(2)_842iter30.tif'	31	1.0013	2.3484
'bead_lf_g_00005(12)_1848iter30.tif'	31	1.0673	2.296
'bead_lf_g_00005(13)_1449iter30.tif'	31	1.0149	2.292
'bead_lf_g_00005(13)_1705iter30.tif'	31	1.0321	2.6416
'bead_lf_g_00005(13)_1844iter30.tif'	31	1.2242	2.9662
'bead_lf_g_00005(13)_260iter30.tif'	31	1.1838	2.1814
'bead_lf_g_00005(13)_487iter30.tif'	31	0.7308	1.4305
'bead_lf_g_00005(13)_894iter30.tif'	31	1.2283	2.7873
'bead_lf_g_00005(14)_10iter30.tif'	31	1.1653	2.3196
'bead_lf_g_00005(15)_1414iter30.tif'	31	1.1445	2.7888
'bead_lf_g_00005(15)_699iter30.tif'	31	1.1658	2.8996
'bead_lf_g_00005(16)_1345iter30.tif'	31	1.1873	2.7605
'bead_lf_g_00005(17)_1373iter30.tif'	31	1.0989	2.4447
'bead_lf_g_00005(17)_1440iter30.tif'	31	1.0803	2.412
'bead_lf_g_00005(17)_1891iter30.tif'	31	1.1554	2.443
'bead_lf_g_00005(17)_1936iter30.tif'	31	1.0546	2.0865
'bead_lf_g_00005(18)_1766iter30.tif'	31	1.1616	2.6734
'bead_lf_g_00005(18)_1829iter30.tif'	31	1.0304	2.4248
'bead_lf_g_00005(19)_1074iter30.tif'	31	1.1462	2.2779
'bead_lf_g_00005(19)_1610iter30.tif'	31	1.0248	2.0435
'bead_lf_g_00005(19)_644iter30.tif'	31	1.1237	2.4839
'bead_lf_g_00005(20)_1460iter30.tif'	31	1.1921	2.6007
'bead_lf_g_00005(20)_1471iter30.tif'	31	1.0304	2.1808
'bead_lf_g_00005(20)_877iter30.tif'	31	1.0806	2.2954
'bead_lf_g_00005(20)_898iter30.tif'	31	1.1659	2.3531
'bead_lf_g_00005(20)_93iter30.tif'	31	0.9113	1.7106
'bead_lf_g_00005(21)_929iter30.tif'	31	1.2285	2.3473
'bead_lf_g_00005(22)_1067iter30.tif'	31	0.8617	2.5852
'bead_lf_g_00005(22)_1106iter30.tif'	31	0.8202	1.4834
'bead_lf_g_00005(22)_1359iter30.tif'	31	1.1357	2.469
'bead_lf_g_00005(22)_18iter30.tif'	31	1.0839	2.5097
'bead_lf_g_00005(22)_202iter30.tif'	31	1.087	2.2873
'bead_lf_g_00005(22)_581iter30.tif'	31	0.998	1.8591
'bead_lf_g_00005(22)_603iter30.tif'	31	1.1627	2.9143
'bead_lf_g_00005(23)_1841iter30.tif'	31	1.0667	2.7436
'bead_lf_g_00005(23)_295iter30.tif'	31	1.1616	2.1962
'bead_lf_g_00005(24)_1036iter30.tif'	31	1.0954	2.0727
'bead_lf_g_00005(24)_1868iter30.tif'	31	1.1348	2.3434
'bead_lf_g_00005(24)_1884iter30.tif'	31	1.205	2.8294
'bead_lf_g_00005(24)_843iter30.tif'	31	1.086	2.1627
'bead_lf_g_00005(24)_91iter30.tif'	31	1.0749	2.2648
'bead_lf_g_00005(25)_1022iter30.tif'	31	1.1794	2.3103
'bead_lf_g_00005(25)_1224iter30.tif'	31	0.8765	2.162
'bead_lf_g_00005(25)_1444iter30.tif'	31	0.9898	1.9669
'bead_lf_g_00005(25)_217iter30.tif'	31	1.1212	2.4326
'bead_lf_g_00005(25)_369iter30.tif'	31	1.1377	2.0876
'bead_lf_g_00005(25)_53iter30.tif'	31	1.1143	1.9974
'bead_lf_g_00005(25)_953iter30.tif'	31	1.0001	1.7582
'bead_lf_g_00005(26)_473iter30.tif'	31	1.1973	2.4666
'bead_lf_g_00001(1)_1039iter30.tif'	31	2.2333	10.2784
'bead_lf_g_00001(1)_1042iter30.tif'	31	1.8177	8.3583
'bead_lf_g_00001(1)_1114iter30.tif'	31	0.8575	6.3005
'bead_lf_g_00001(1)_1117iter30.tif'	31	2.172	7.9078
'bead_lf_g_00001(1)_113iter30.tif'	31	1.7233	7.5245
'bead_lf_g_00001(1)_1153iter30.tif'	31	1.8826	7.9931
'bead_lf_g_00001(1)_1199iter30.tif'	31	1.7918	8.1686
'bead_lf_g_00001(1)_1223iter30.tif'	31	1.7916	6.1985
'bead_lf_g_00001(1)_1260iter30.tif'	31	2.0095	10.2462
'bead_lf_g_00001(1)_1272iter30.tif'	31	2.001	7.2807
'bead_lf_g_00001(1)_127iter30.tif'	31	2.011	9.2254
'bead_lf_g_00001(1)_1345iter30.tif'	31	1.154	6.3304
'bead_lf_g_00001(1)_1346iter30.tif'	31	2.0502	8.901
'bead_lf_g_00001(1)_1387iter30.tif'	31	0.3805	5.8733
'bead_lf_g_00001(1)_1404iter30.tif'	31	1.6395	7.752
'bead_lf_g_00001(1)_1450iter30.tif'	31	1.9523	7.9225
'bead_lf_g_00001(1)_1464iter30.tif'	31	1.874	8.4692
'bead_lf_g_00001(1)_1475iter30.tif'	31	2.0533	9.3633
'bead_lf_g_00001(1)_1492iter30.tif'	31	1.785	9.4144
'bead_lf_g_00001(1)_150iter30.tif'	31	2.2527	15.0387
'bead_lf_g_00001(1)_1519iter30.tif'	31	1.7656	7.4396
'bead_lf_g_00001(1)_1531iter30.tif'	31	1.1831	6.9993
'bead_lf_g_00001(1)_1533iter30.tif'	31	1.8338	7.4397
'bead_lf_g_00001(1)_1539iter30.tif'	31	1.3256	7.6633
'bead_lf_g_00001(1)_1575iter30.tif'	31	2.0388	8.6793
'bead_lf_g_00001(1)_1633iter30.tif'	31	1.8625	7.082
'bead_lf_g_00001(1)_1659iter30.tif'	31	1.915	7.3926
'bead_lf_g_00001(1)_1728iter30.tif'	31	1.9372	10.3697
'bead_lf_g_00001(1)_1734iter30.tif'	31	2.2106	10.7506
'bead_lf_g_00001(1)_1754iter30.tif'	31	1.3768	7.848
'bead_lf_g_00001(1)_1795iter30.tif'	31	1.7511	10.5
'bead_lf_g_00001(1)_1843iter30.tif'	31	1.0039	8.8599
'bead_lf_g_00001(1)_1856iter30.tif'	31	2.0855	7.3784
'bead_lf_g_00001(1)_1858iter30.tif'	31	1.5505	7.465
'bead_lf_g_00001(1)_187iter30.tif'	31	2.1917	11.7951
'bead_lf_g_00001(1)_1894iter30.tif'	31	1.8254	7.1593
'bead_lf_g_00001(1)_1898iter30.tif'	31	1.6714	6.042
'bead_lf_g_00001(1)_1932iter30.tif'	31	1.2342	6.1017
'bead_lf_g_00001(1)_1934iter30.tif'	31	2.3892	12.658
'bead_lf_g_00001(1)_1948iter30.tif'	31	1.9283	8.4299
'bead_lf_g_00001(1)_1966iter30.tif'	31	2.0932	7.9077
'bead_lf_g_00001(1)_2044iter30.tif'	31	2.2871	16.3038
'bead_lf_g_00001(1)_2045iter30.tif'	31	1.9114	6.8279
'bead_lf_g_00001(1)_2061iter30.tif'	31	2.0975	8.1247
'bead_lf_g_00001(1)_2067iter30.tif'	31	2.0097	7.9074
'bead_lf_g_00001(1)_2075iter30.tif'	31	1.9428	10.1989
'bead_lf_g_00001(1)_2078iter30.tif'	31	1.746	8.4749
'bead_lf_g_00001(1)_20iter30.tif'	31	1.9687	8.8662
'bead_lf_g_00001(1)_221iter30.tif'	31	2.1646	9.9567
'bead_lf_g_00001(1)_245iter30.tif'	31	1.7658	9.3842
'bead_lf_g_00001(1)_246iter30.tif'	31	1.8367	9.9884
'bead_lf_g_00001(1)_26iter30.tif'	31	2.0375	8.8518
'bead_lf_g_00001(1)_301iter30.tif'	31	1.6162	6.4961
'bead_lf_g_00001(1)_307iter30.tif'	31	1.9354	8.8565
'bead_lf_g_00001(1)_329iter30.tif'	31	1.6954	10.1033
'bead_lf_g_00001(1)_383iter30.tif'	31	0.7078	10.2303
'bead_lf_g_00001(1)_453iter30.tif'	31	2.0504	7.4139
'bead_lf_g_00001(1)_466iter30.tif'	31	2.1109	8.5353
'bead_lf_g_00001(1)_524iter30.tif'	31	1.9356	8.5004
'bead_lf_g_00001(1)_555iter30.tif'	31	1.6679	8.2887
'bead_lf_g_00001(1)_577iter30.tif'	31	1.9194	8.8095
'bead_lf_g_00001(1)_599iter30.tif'	31	2.0655	7.549
'bead_lf_g_00001(1)_623iter30.tif'	31	2.0787	8.6614
'bead_lf_g_00001(1)_631iter30.tif'	31	2.1618	9.4097
'bead_lf_g_00001(1)_639iter30.tif'	31	1.9371	8.9737
'bead_lf_g_00001(1)_642iter30.tif'	31	1.8003	9.6508
'bead_lf_g_00001(1)_648iter30.tif'	31	1.05	4.2704
'bead_lf_g_00001(1)_653iter30.tif'	31	2.0628	10.2565
'bead_lf_g_00001(1)_669iter30.tif'	31	1.8264	9.1646
'bead_lf_g_00001(1)_71iter30.tif'	31	2.0927	10.9156
'bead_lf_g_00001(1)_740iter30.tif'	31	2.7683	17.9661
'bead_lf_g_00001(1)_742iter30.tif'	31	0.952	6.586
'bead_lf_g_00001(1)_76iter30.tif'	31	1.973	10.4162
'bead_lf_g_00001(1)_77iter30.tif'	31	1.9615	7.6946
'bead_lf_g_00001(1)_795iter30.tif'	31	2.1292	11.9179
'bead_lf_g_00001(1)_818iter30.tif'	31	2.0036	6.9136
'bead_lf_g_00001(1)_843iter30.tif'	31	0.9755	7.7435
'bead_lf_g_00001(1)_876iter30.tif'	31	2.2092	8.9427
'bead_lf_g_00001(1)_923iter30.tif'	31	2.1951	8.2016
'bead_lf_g_00001(1)_936iter30.tif'	31	1.5413	9.3263
'bead_lf_g_00001(1)_945iter30.tif'	31	2.3643	12.2671
'bead_lf_g_00001(1)_964iter30.tif'	31	1.9075	9.0355
'bead_lf_g_00001(1)_970iter30.tif'	31	2.0604	17.7621
'bead_lf_g_00001(1)_97iter30.tif'	31	1.8667	10.7483
'bead_lf_g_00001(1)_982iter30.tif'	31	1.9673	8.5726
'bead_lf_g_00001(1)_996iter30.tif'	31	1.9288	9.8801
'bead_lf_g_00001(2)_1047iter30.tif'	31	1.9733	7.0379
'bead_lf_g_00001(2)_1066iter30.tif'	31	1.5426	8.5989
'bead_lf_g_00001(2)_1094iter30.tif'	31	2.0305	7.71
'bead_lf_g_00001(2)_1110iter30.tif'	31	2.2152	8.1725
'bead_lf_g_00001(2)_1148iter30.tif'	31	1.9914	7.7956
'bead_lf_g_00001(2)_1156iter30.tif'	31	1.9323	8.9614
'bead_lf_g_00001(2)_1168iter30.tif'	31	2.0968	10.5796
'bead_lf_g_00001(2)_1223iter30.tif'	31	2.1153	9.5536
'bead_lf_g_00001(2)_1402iter30.tif'	31	2.0744	10.5608
'bead_lf_g_00001(2)_1550iter30.tif'	31	2.2542	9.7988
'bead_lf_g_00001(2)_1564iter30.tif'	31	1.8192	8.1204
'bead_lf_g_00001(2)_169iter30.tif'	31	2.082	8.7113
'bead_lf_g_00001(2)_235iter30.tif'	31	1.8522	7.9408
'bead_lf_g_00001(2)_258iter30.tif'	31	1.0041	10.5491
'bead_lf_g_00001(2)_264iter30.tif'	31	1.759	9.2382
'bead_lf_g_00001(2)_267iter30.tif'	31	2.1327	8.1397
'bead_lf_g_00001(2)_272iter30.tif'	31	1.4932	6.7185
'bead_lf_g_00001(2)_278iter30.tif'	31	1.9859	8.0691
'bead_lf_g_00001(2)_320iter30.tif'	31	2.0739	8.1347
'bead_lf_g_00001(2)_322iter30.tif'	31	1.8683	9.2491
'bead_lf_g_00001(2)_383iter30.tif'	31	2.2274	9.7728
'bead_lf_g_00001(2)_387iter30.tif'	31	1.6691	7.9156
'bead_lf_g_00001(2)_442iter30.tif'	31	2.0758	8.5645
'bead_lf_g_00001(2)_512iter30.tif'	31	2.137	7.0107
'bead_lf_g_00001(2)_54iter30.tif'	31	1.9227	8.2787
'bead_lf_g_00001(2)_563iter30.tif'	31	1.6675	7.2818
'bead_lf_g_00001(2)_593iter30.tif'	31	2.0062	8.6713
'bead_lf_g_00001(2)_616iter30.tif'	31	0.2991	3.7422
'bead_lf_g_00001(2)_618iter30.tif'	31	1.8055	9.3314
'bead_lf_g_00001(2)_678iter30.tif'	31	1.4061	5.7918
'bead_lf_g_00001(2)_862iter30.tif'	31	1.5535	9.0337
'bead_lf_g_00001(2)_885iter30.tif'	31	2.0772	7.7885
'bead_lf_g_00001(2)_910iter30.tif'	31	2.0499	8.4576
'bead_lf_g_00001(2)_911iter30.tif'	31	2.1956	7.9051
'bead_lf_g_00001(2)_954iter30.tif'	31	1.9728	8.944
'bead_lf_g_00001(2)_962iter30.tif'	31	2.1408	8.3759
'bead_lf_g_00001(1)_1144iter30.tif'	31	4.0981	42.537
'bead_lf_g_00001(1)_1167iter30.tif'	31	3.9402	60.4353
'bead_lf_g_00001(1)_1180iter30.tif'	31	3.7307	41.5083
'bead_lf_g_00001(1)_1549iter30.tif'	31	2.1718	50.739
'bead_lf_g_00001(1)_1551iter30.tif'	31	3.3693	86.5545
'bead_lf_g_00001(1)_2026iter30.tif'	31	4.0094	43.1416
'bead_lf_g_00001(1)_280iter30.tif'	31	3.9742	42.5029
'bead_lf_g_00001(1)_949iter30.tif'	31	3.2484	36.5007
'bead_lf_g_00001(12)_940iter30.tif'	31	3.4127	57.6218
'bead_lf_g_00001(13)_1598iter30.tif'	31	3.2762	43.3288
'bead_lf_g_00001(13)_754iter30.tif'	31	3.9022	55.2343
'bead_lf_g_00001(14)_1116iter30.tif'	31	3.6237	24.789
'bead_lf_g_00001(14)_1299iter30.tif'	31	2.7658	68.8213
'bead_lf_g_00001(14)_152iter30.tif'	31	3.4132	31.3788
'bead_lf_g_00001(14)_1650iter30.tif'	31	4.1166	49.2498
'bead_lf_g_00001(14)_1669iter30.tif'	31	4.2261	54.5474
'bead_lf_g_00001(14)_17iter30.tif'	31	4.0771	45.4744
'bead_lf_g_00001(14)_2003iter30.tif'	31	2.898	32.4193
'bead_lf_g_00001(14)_3iter30.tif'	31	5.0624	64.0088
'bead_lf_g_00001(14)_4iter30.tif'	31	4.7873	67.9958
'bead_lf_g_00001(15)_1389iter30.tif'	31	2.0701	51.7251
'bead_lf_g_00001(16)_1599iter30.tif'	31	3.3527	45.328
'bead_lf_g_00001(17)_1176iter30.tif'	31	2.3838	57.7017
'bead_lf_g_00001(17)_1235iter30.tif'	31	3.0719	51.8821
'bead_lf_g_00001(18)_1293iter30.tif'	31	3.335	54.6214
'bead_lf_g_00001(18)_1462iter30.tif'	31	2.0206	31.3251
'bead_lf_g_00001(18)_1749iter30.tif'	31	3.9263	40.5834
'bead_lf_g_00001(18)_362iter30.tif'	31	3.8954	52.5713
'bead_lf_g_00001(18)_641iter30.tif'	31	4.0424	43.0689
'bead_lf_g_00001(19)_1602iter30.tif'	31	2.2576	34.4935
'bead_lf_g_00001(19)_2017iter30.tif'	31	3.3262	60.2475
'bead_lf_g_00001(19)_2079iter30.tif'	31	3.5989	45.8576
'bead_lf_g_00001(19)_426iter30.tif'	31	3.762	49.4967
'bead_lf_g_00001(19)_975iter30.tif'	31	5.0428	76.7467
'bead_lf_g_00001(2)_388iter30.tif'	31	3.7781	53.5125
'bead_lf_g_00001(2)_480iter30.tif'	31	4.6166	51.512
'bead_lf_g_00001(2)_545iter30.tif'	31	3.9835	46.7388
'bead_lf_g_00001(2)_5iter30.tif'	31	3.1569	67.019
'bead_lf_g_00001(2)_907iter30.tif'	31	3.8549	35.048
'bead_lf_g_00001(2)_908iter30.tif'	31	1.83	52.8625
'bead_lf_g_00001(20)_1329iter30.tif'	31	3.0795	44.9066
'bead_lf_g_00001(20)_1665iter30.tif'	31	3.208	31.2757
'bead_lf_g_00001(20)_194iter30.tif'	31	3.9665	41.854
'bead_lf_g_00001(20)_774iter30.tif'	31	4.3274	52.3197
'bead_lf_g_00001(21)_1537iter30.tif'	31	4.0724	51.4015
'bead_lf_g_00001(21)_605iter30.tif'	31	2.3172	48.9797
'bead_lf_g_00001(21)_81iter30.tif'	31	4.0436	49.7388
'bead_lf_g_00001(22)_114iter30.tif'	31	3.6008	40.9964
'bead_lf_g_00001(22)_905iter30.tif'	31	3.6879	32.851
'bead_lf_g_00001(23)_1223iter30.tif'	31	3.771	39.2194
'bead_lf_g_00001(23)_4iter30.tif'	31	4.0231	43.3081
'bead_lf_g_00001(23)_510iter30.tif'	31	4.2854	48.7722
'bead_lf_g_00001(23)_649iter30.tif'	31	3.9906	52.9092
'bead_lf_g_00001(23)_673iter30.tif'	31	4.1429	55.394
'bead_lf_g_00001(24)_1575iter30.tif'	31	3.2104	30.9199
'bead_lf_g_00001(24)_1897iter30.tif'	31	4.0287	65.5941
'bead_lf_g_00001(24)_236iter30.tif'	31	4.0973	52.0868
'bead_lf_g_00001(25)_153iter30.tif'	31	3.3417	34.7489
'bead_lf_g_00001(26)_509iter30.tif'	31	3.7844	41.4821
'bead_lf_g_00001(3)_1011iter30.tif'	31	3.7455	54.972
'bead_lf_g_00001(3)_1317iter30.tif'	31	2.8798	44.748
'bead_lf_g_00001(3)_1672iter30.tif'	31	3.8549	51.8888
'bead_lf_g_00001(3)_2010iter30.tif'	31	1.6745	25.1214
'bead_lf_g_00001(3)_2011iter30.tif'	31	3.9912	44.2594
'bead_lf_g_00001(3)_452iter30.tif'	31	3.5352	40.903
'bead_lf_g_00001(4)_1686iter30.tif'	31	4.0487	61.4236
'bead_lf_g_00001(4)_1687iter30.tif'	31	4.2931	56.6248
'bead_lf_g_00001(4)_204iter30.tif'	31	3.6463	43.2595
'bead_lf_g_00001(4)_337iter30.tif'	31	4.1193	56.9305
'bead_lf_g_00001(4)_474iter30.tif'	31	6.1782	112.51
'bead_lf_g_00001(5)_530iter30.tif'	31	4.4946	61.7118
'bead_lf_g_00001(6)_1247iter30.tif'	31	4.2804	80.8776
'bead_lf_g_00001(6)_1375iter30.tif'	31	4.0206	57.1192
'bead_lf_g_00001(6)_1517iter30.tif'	31	2.7919	31.9866
'bead_lf_g_00001(6)_1755iter30.tif'	31	3.6367	34.5941
'bead_lf_g_00001(6)_1896iter30.tif'	31	3.8983	51.4123
'bead_lf_g_00001(6)_980iter30.tif'	31	3.8742	49.5468
'bead_lf_g_00001(7)_1102iter30.tif'	31	3.6651	40.629
'bead_lf_g_00001(7)_1439iter30.tif'	31	3.5375	59.0618
'bead_lf_g_00001(7)_166iter30.tif'	31	3.9859	54.7041
'bead_lf_g_00001(7)_343iter30.tif'	31	4.0979	49.4117
'bead_lf_g_00001(7)_41iter30.tif'	31	3.4345	57.9338
'bead_lf_g_00001(7)_420iter30.tif'	31	4.2622	53.9791
'bead_lf_g_00001(7)_43iter30.tif'	31	1.9495	32.2288
'bead_lf_g_00001(7)_583iter30.tif'	31	3.6238	43.2766
'bead_lf_g_00001(7)_587iter30.tif'	31	4.3875	58.791
'bead_lf_g_00001(7)_811iter30.tif'	31	4.0649	54.6673
'bead_lf_g_00001(8)_1044iter30.tif'	31	3.7689	44.5763
'bead_lf_g_00001(8)_1085iter30.tif'	31	3.9739	55.9449
'bead_lf_g_00001(8)_1400iter30.tif'	31	4.4779	76.1196
'bead_lf_g_00001(8)_1916iter30.tif'	31	3.622	40.9938
'bead_lf_g_00001(8)_87iter30.tif'	31	2.4483	50.6157
'bead_lf_g_00001(9)_1191iter30.tif'	31	3.7612	41.5023
'bead_lf_g_00001(9)_1250iter30.tif'	31	4.2036	42.6592
'bead_lf_g_00001(9)_1606iter30.tif'	31	3.4861	34.7143
'bead_lf_g_00001(9)_300iter30.tif'	31	3.8774	43.362
'bead_lf_g_00001(9)_344iter30.tif'	31	4.1985	51.0401
'bead_lf_g_00001(9)_360iter30.tif'	31	4.2347	54.471
'bead_lf_g_00002(1)_1436iter30.tif'	31	4.2587	56.8812
'bead_lf_g_00002(1)_168iter30.tif'	31	3.327	38.5655
'bead_lf_g_00002(2)_309iter30.tif'	31	1.9977	40.1803
'bead_lf_g_00002(2)_408iter30.tif'	31	1.2352	33.8596
'bead_lf_g_00002(3)_2001iter30.tif'	31	4.1453	42.3907
'bead_lf_g_00002(3)_2003iter30.tif'	31	3.9497	47.6726
'bead_lf_g_00002(4)_1097iter30.tif'	31	4.2522	59.0335
'bead_lf_g_00002(4)_1273iter30.tif'	31	3.246	42.9905
'bead_lf_g_00002(4)_1764iter30.tif'	31	4.0279	47.5192
'bead_lf_g_00002(5)_288iter30.tif'	31	4.1098	57.1741
'bead_lf_g_00002(5)_33iter30.tif'	31	3.9805	54.2648
'bead_lf_g_00002(5)_580iter30.tif'	31	3.7018	39.2658

## Sheet: Figure 2j
Filename	Z position/layer	Diameter/um	Intensity/arb. Units
'Z:\Xuanwen\FLFMuf\ExpData\XW20220320_beads\rawtif_selected_g_selected\PSFFLFint_20220630_Green_Gly_10um-rawtif_selected_g_200_1_offsetsub_acsn\bead_lf_g_00001(1)_1176iter30.tif'	30	0.5645	0.7969
'Z:\Xuanwen\FLFMuf\ExpData\XW20220320_beads\rawtif_selected_g_selected\PSFFLFint_20220630_Green_Gly_10um-rawtif_selected_g_200_1_offsetsub_acsn\bead_lf_g_00001(1)_1527iter30.tif'	30	0.6341	0.7546
'Z:\Xuanwen\FLFMuf\ExpData\XW20220320_beads\rawtif_selected_g_selected\PSFFLFint_20220630_Green_Gly_10um-rawtif_selected_g_200_1_offsetsub_acsn\bead_lf_g_00001(1)_404iter30.tif'	30	0.5667	0.7814
'Z:\Xuanwen\FLFMuf\ExpData\XW20220320_beads\rawtif_selected_g_selected\PSFFLFint_20220630_Green_Gly_10um-rawtif_selected_g_200_1_offsetsub_acsn\bead_lf_g_00001(1)_745iter30.tif'	30	0.6283	0.791
'Z:\Xuanwen\FLFMuf\ExpData\XW20220320_beads\rawtif_selected_g_selected\PSFFLFint_20220630_Green_Gly_10um-rawtif_selected_g_200_1_offsetsub_acsn\bead_lf_g_00001(1)_78iter30.tif'	30	0.6986	0.8608
'Z:\Xuanwen\FLFMuf\ExpData\XW20220320_beads\rawtif_selected_g_selected\PSFFLFint_20220630_Green_Gly_10um-rawtif_selected_g_200_1_offsetsub_acsn\bead_lf_g_00001(1)_839iter30.tif'	30	0.6422	0.8929
'Z:\Xuanwen\FLFMuf\ExpData\XW20220320_beads\rawtif_selected_g_selected\PSFFLFint_20220630_Green_Gly_10um-rawtif_selected_g_200_1_offsetsub_acsn\bead_lf_g_00001(11)_1662iter30.tif'	30	0.6775	0.8027
'Z:\Xuanwen\FLFMuf\ExpData\XW20220320_beads\rawtif_selected_g_selected\PSFFLFint_20220630_Green_Gly_10um-rawtif_selected_g_200_1_offsetsub_acsn\bead_lf_g_00001(11)_1711iter30.tif'	30	0.7627	0.8769
'Z:\Xuanwen\FLFMuf\ExpData\XW20220320_beads\rawtif_selected_g_selected\PSFFLFint_20220630_Green_Gly_10um-rawtif_selected_g_200_1_offsetsub_acsn\bead_lf_g_00001(11)_1833iter30.tif'	30	0.5446	0.8039
'Z:\Xuanwen\FLFMuf\ExpData\XW20220320_beads\rawtif_selected_g_selected\PSFFLFint_20220630_Green_Gly_10um-rawtif_selected_g_200_1_offsetsub_acsn\bead_lf_g_00001(12)_1357iter30.tif'	30	0.651	0.7689
'Z:\Xuanwen\FLFMuf\ExpData\XW20220320_beads\rawtif_selected_g_selected\PSFFLFint_20220630_Green_Gly_10um-rawtif_selected_g_200_1_offsetsub_acsn\bead_lf_g_00001(12)_1570iter30.tif'	30	0.5779	0.8107
'Z:\Xuanwen\FLFMuf\ExpData\XW20220320_beads\rawtif_selected_g_selected\PSFFLFint_20220630_Green_Gly_10um-rawtif_selected_g_200_1_offsetsub_acsn\bead_lf_g_00001(12)_2159iter30.tif'	30	0.6388	0.7566
'Z:\Xuanwen\FLFMuf\ExpData\XW20220320_beads\rawtif_selected_g_selected\PSFFLFint_20220630_Green_Gly_10um-rawtif_selected_g_200_1_offsetsub_acsn\bead_lf_g_00001(12)_689iter30.tif'	30	0.7	0.8019
'Z:\Xuanwen\FLFMuf\ExpData\XW20220320_beads\rawtif_selected_g_selected\PSFFLFint_20220630_Green_Gly_10um-rawtif_selected_g_200_1_offsetsub_acsn\bead_lf_g_00001(13)_1338iter30.tif'	30	0.5446	0.7926
'Z:\Xuanwen\FLFMuf\ExpData\XW20220320_beads\rawtif_selected_g_selected\PSFFLFint_20220630_Green_Gly_10um-rawtif_selected_g_200_1_offsetsub_acsn\bead_lf_g_00001(13)_2065iter30.tif'	30	0.5446	0.7454
'Z:\Xuanwen\FLFMuf\ExpData\XW20220320_beads\rawtif_selected_g_selected\PSFFLFint_20220630_Green_Gly_10um-rawtif_selected_g_200_1_offsetsub_acsn\bead_lf_g_00001(14)_453iter30.tif'	30	0.5458	0.8082
'Z:\Xuanwen\FLFMuf\ExpData\XW20220320_beads\rawtif_selected_g_selected\PSFFLFint_20220630_Green_Gly_10um-rawtif_selected_g_200_1_offsetsub_acsn\bead_lf_g_00001(14)_558iter30.tif'	30	0.6384	0.7913
'Z:\Xuanwen\FLFMuf\ExpData\XW20220320_beads\rawtif_selected_g_selected\PSFFLFint_20220630_Green_Gly_10um-rawtif_selected_g_200_1_offsetsub_acsn\bead_lf_g_00001(15)_368iter30.tif'	30	0.5872	0.8719
'Z:\Xuanwen\FLFMuf\ExpData\XW20220320_beads\rawtif_selected_g_selected\PSFFLFint_20220630_Green_Gly_10um-rawtif_selected_g_200_1_offsetsub_acsn\bead_lf_g_00001(15)_940iter30.tif'	30	0.7681	0.7918
'Z:\Xuanwen\FLFMuf\ExpData\XW20220320_beads\rawtif_selected_g_selected\PSFFLFint_20220630_Green_Gly_10um-rawtif_selected_g_200_1_offsetsub_acsn\bead_lf_g_00001(16)_1224iter30.tif'	30	0.6054	0.8196
'Z:\Xuanwen\FLFMuf\ExpData\XW20220320_beads\rawtif_selected_g_selected\PSFFLFint_20220630_Green_Gly_10um-rawtif_selected_g_200_1_offsetsub_acsn\bead_lf_g_00001(16)_1376iter30.tif'	30	0.6485	0.7651
'Z:\Xuanwen\FLFMuf\ExpData\XW20220320_beads\rawtif_selected_g_selected\PSFFLFint_20220630_Green_Gly_10um-rawtif_selected_g_200_1_offsetsub_acsn\bead_lf_g_00001(16)_1694iter30.tif'	30	0.6798	0.7935
'Z:\Xuanwen\FLFMuf\ExpData\XW20220320_beads\rawtif_selected_g_selected\PSFFLFint_20220630_Green_Gly_10um-rawtif_selected_g_200_1_offsetsub_acsn\bead_lf_g_00001(16)_2134iter30.tif'	30	0.6092	0.8423
'Z:\Xuanwen\FLFMuf\ExpData\XW20220320_beads\rawtif_selected_g_selected\PSFFLFint_20220630_Green_Gly_10um-rawtif_selected_g_200_1_offsetsub_acsn\bead_lf_g_00001(16)_463iter30.tif'	30	0.5726	0.7971
'Z:\Xuanwen\FLFMuf\ExpData\XW20220320_beads\rawtif_selected_g_selected\PSFFLFint_20220630_Green_Gly_10um-rawtif_selected_g_200_1_offsetsub_acsn\bead_lf_g_00001(16)_731iter30.tif'	30	0.5826	0.8489
'Z:\Xuanwen\FLFMuf\ExpData\XW20220320_beads\rawtif_selected_g_selected\PSFFLFint_20220630_Green_Gly_10um-rawtif_selected_g_200_1_offsetsub_acsn\bead_lf_g_00001(16)_96iter30.tif'	30	0.5826	0.7491
'Z:\Xuanwen\FLFMuf\ExpData\XW20220320_beads\rawtif_selected_g_selected\PSFFLFint_20220630_Green_Gly_10um-rawtif_selected_g_200_1_offsetsub_acsn\bead_lf_g_00001(17)_1753iter30.tif'	30	0.7235	0.8882
'Z:\Xuanwen\FLFMuf\ExpData\XW20220320_beads\rawtif_selected_g_selected\PSFFLFint_20220630_Green_Gly_10um-rawtif_selected_g_200_1_offsetsub_acsn\bead_lf_g_00001(17)_768iter30.tif'	30	0.602	0.7397
'Z:\Xuanwen\FLFMuf\ExpData\XW20220320_beads\rawtif_selected_g_selected\PSFFLFint_20220630_Green_Gly_10um-rawtif_selected_g_200_1_offsetsub_acsn\bead_lf_g_00001(17)_958iter30.tif'	30	0.5694	0.8385
'Z:\Xuanwen\FLFMuf\ExpData\XW20220320_beads\rawtif_selected_g_selected\PSFFLFint_20220630_Green_Gly_10um-rawtif_selected_g_200_1_offsetsub_acsn\bead_lf_g_00001(18)_1188iter30.tif'	30	0.5645	0.7496
'Z:\Xuanwen\FLFMuf\ExpData\XW20220320_beads\rawtif_selected_g_selected\PSFFLFint_20220630_Green_Gly_10um-rawtif_selected_g_200_1_offsetsub_acsn\bead_lf_g_00001(18)_2064iter30.tif'	30	0.559	0.8823
'Z:\Xuanwen\FLFMuf\ExpData\XW20220320_beads\rawtif_selected_g_selected\PSFFLFint_20220630_Green_Gly_10um-rawtif_selected_g_200_1_offsetsub_acsn\bead_lf_g_00001(19)_1223iter30.tif'	30	0.5667	0.7565
'Z:\Xuanwen\FLFMuf\ExpData\XW20220320_beads\rawtif_selected_g_selected\PSFFLFint_20220630_Green_Gly_10um-rawtif_selected_g_200_1_offsetsub_acsn\bead_lf_g_00001(19)_1317iter30.tif'	30	0.7025	0.8181
'Z:\Xuanwen\FLFMuf\ExpData\XW20220320_beads\rawtif_selected_g_selected\PSFFLFint_20220630_Green_Gly_10um-rawtif_selected_g_200_1_offsetsub_acsn\bead_lf_g_00001(19)_138iter30.tif'	30	0.559	0.77
'Z:\Xuanwen\FLFMuf\ExpData\XW20220320_beads\rawtif_selected_g_selected\PSFFLFint_20220630_Green_Gly_10um-rawtif_selected_g_200_1_offsetsub_acsn\bead_lf_g_00001(19)_1668iter30.tif'	30	0.7064	0.7783
'Z:\Xuanwen\FLFMuf\ExpData\XW20220320_beads\rawtif_selected_g_selected\PSFFLFint_20220630_Green_Gly_10um-rawtif_selected_g_200_1_offsetsub_acsn\bead_lf_g_00001(19)_476iter30.tif'	30	0.5446	0.7612
'Z:\Xuanwen\FLFMuf\ExpData\XW20220320_beads\rawtif_selected_g_selected\PSFFLFint_20220630_Green_Gly_10um-rawtif_selected_g_200_1_offsetsub_acsn\bead_lf_g_00001(19)_558iter30.tif'	30	0.551	0.766
'Z:\Xuanwen\FLFMuf\ExpData\XW20220320_beads\rawtif_selected_g_selected\PSFFLFint_20220630_Green_Gly_10um-rawtif_selected_g_200_1_offsetsub_acsn\bead_lf_g_00001(19)_68iter30.tif'	30	0.7178	0.7798
'Z:\Xuanwen\FLFMuf\ExpData\XW20220320_beads\rawtif_selected_g_selected\PSFFLFint_20220630_Green_Gly_10um-rawtif_selected_g_200_1_offsetsub_acsn\bead_lf_g_00001(19)_965iter30.tif'	30	0.6813	0.7959
'Z:\Xuanwen\FLFMuf\ExpData\XW20220320_beads\rawtif_selected_g_selected\PSFFLFint_20220630_Green_Gly_10um-rawtif_selected_g_200_1_offsetsub_acsn\bead_lf_g_00001(2)_1251iter30.tif'	35.6914	0.6087	0.7325
'Z:\Xuanwen\FLFMuf\ExpData\XW20220320_beads\rawtif_selected_g_selected\PSFFLFint_20220630_Green_Gly_10um-rawtif_selected_g_200_1_offsetsub_acsn\bead_lf_g_00001(2)_1333iter30.tif'	30	0.6011	0.8404
'Z:\Xuanwen\FLFMuf\ExpData\XW20220320_beads\rawtif_selected_g_selected\PSFFLFint_20220630_Green_Gly_10um-rawtif_selected_g_200_1_offsetsub_acsn\bead_lf_g_00001(2)_136iter30.tif'	30	0.7675	0.8457
'Z:\Xuanwen\FLFMuf\ExpData\XW20220320_beads\rawtif_selected_g_selected\PSFFLFint_20220630_Green_Gly_10um-rawtif_selected_g_200_1_offsetsub_acsn\bead_lf_g_00001(2)_1450iter30.tif'	30	0.7109	0.7679
'Z:\Xuanwen\FLFMuf\ExpData\XW20220320_beads\rawtif_selected_g_selected\PSFFLFint_20220630_Green_Gly_10um-rawtif_selected_g_200_1_offsetsub_acsn\bead_lf_g_00001(2)_1463iter30.tif'	30	0.6068	0.8388
'Z:\Xuanwen\FLFMuf\ExpData\XW20220320_beads\rawtif_selected_g_selected\PSFFLFint_20220630_Green_Gly_10um-rawtif_selected_g_200_1_offsetsub_acsn\bead_lf_g_00001(2)_1520iter30.tif'	30	0.6539	0.8614
'Z:\Xuanwen\FLFMuf\ExpData\XW20220320_beads\rawtif_selected_g_selected\PSFFLFint_20220630_Green_Gly_10um-rawtif_selected_g_200_1_offsetsub_acsn\bead_lf_g_00001(2)_1600iter30.tif'	30	0.5753	0.8062
'Z:\Xuanwen\FLFMuf\ExpData\XW20220320_beads\rawtif_selected_g_selected\PSFFLFint_20220630_Green_Gly_10um-rawtif_selected_g_200_1_offsetsub_acsn\bead_lf_g_00001(2)_1732iter30.tif'	30	0.7133	0.8418
'Z:\Xuanwen\FLFMuf\ExpData\XW20220320_beads\rawtif_selected_g_selected\PSFFLFint_20220630_Green_Gly_10um-rawtif_selected_g_200_1_offsetsub_acsn\bead_lf_g_00001(2)_2008iter30.tif'	30	0.579	0.8325
'Z:\Xuanwen\FLFMuf\ExpData\XW20220320_beads\rawtif_selected_g_selected\PSFFLFint_20220630_Green_Gly_10um-rawtif_selected_g_200_1_offsetsub_acsn\bead_lf_g_00001(2)_565iter30.tif'	30	0.6943	0.8835
'Z:\Xuanwen\FLFMuf\ExpData\XW20220320_beads\rawtif_selected_g_selected\PSFFLFint_20220630_Green_Gly_10um-rawtif_selected_g_200_1_offsetsub_acsn\bead_lf_g_00001(2)_650iter30.tif'	30	0.7806	0.8676
'Z:\Xuanwen\FLFMuf\ExpData\XW20220320_beads\rawtif_selected_g_selected\PSFFLFint_20220630_Green_Gly_10um-rawtif_selected_g_200_1_offsetsub_acsn\bead_lf_g_00001(2)_675iter30.tif'	30	0.6001	0.7632
'Z:\Xuanwen\FLFMuf\ExpData\XW20220320_beads\rawtif_selected_g_selected\PSFFLFint_20220630_Green_Gly_10um-rawtif_selected_g_200_1_offsetsub_acsn\bead_lf_g_00001(2)_755iter30.tif'	30	0.6152	0.7751
'Z:\Xuanwen\FLFMuf\ExpData\XW20220320_beads\rawtif_selected_g_selected\PSFFLFint_20220630_Green_Gly_10um-rawtif_selected_g_200_1_offsetsub_acsn\bead_lf_g_00001(20)_166iter30.tif'	30	0.535	0.7699
'Z:\Xuanwen\FLFMuf\ExpData\XW20220320_beads\rawtif_selected_g_selected\PSFFLFint_20220630_Green_Gly_10um-rawtif_selected_g_200_1_offsetsub_acsn\bead_lf_g_00001(20)_1777iter30.tif'	30	0.7191	0.8183
'Z:\Xuanwen\FLFMuf\ExpData\XW20220320_beads\rawtif_selected_g_selected\PSFFLFint_20220630_Green_Gly_10um-rawtif_selected_g_200_1_offsetsub_acsn\bead_lf_g_00001(20)_529iter30.tif'	30	0.5862	0.8035
'Z:\Xuanwen\FLFMuf\ExpData\XW20220320_beads\rawtif_selected_g_selected\PSFFLFint_20220630_Green_Gly_10um-rawtif_selected_g_200_1_offsetsub_acsn\bead_lf_g_00001(20)_644iter30.tif'	30	0.5362	0.8336
'Z:\Xuanwen\FLFMuf\ExpData\XW20220320_beads\rawtif_selected_g_selected\PSFFLFint_20220630_Green_Gly_10um-rawtif_selected_g_200_1_offsetsub_acsn\bead_lf_g_00001(20)_752iter30.tif'	30	0.5907	0.8295
'Z:\Xuanwen\FLFMuf\ExpData\XW20220320_beads\rawtif_selected_g_selected\PSFFLFint_20220630_Green_Gly_10um-rawtif_selected_g_200_1_offsetsub_acsn\bead_lf_g_00001(21)_1011iter30.tif'	30	0.6603	0.7495
'Z:\Xuanwen\FLFMuf\ExpData\XW20220320_beads\rawtif_selected_g_selected\PSFFLFint_20220630_Green_Gly_10um-rawtif_selected_g_200_1_offsetsub_acsn\bead_lf_g_00001(21)_1167iter30.tif'	30	0.7524	0.8057
'Z:\Xuanwen\FLFMuf\ExpData\XW20220320_beads\rawtif_selected_g_selected\PSFFLFint_20220630_Green_Gly_10um-rawtif_selected_g_200_1_offsetsub_acsn\bead_lf_g_00001(22)_1155iter30.tif'	30	0.6756	0.7441
'Z:\Xuanwen\FLFMuf\ExpData\XW20220320_beads\rawtif_selected_g_selected\PSFFLFint_20220630_Green_Gly_10um-rawtif_selected_g_200_1_offsetsub_acsn\bead_lf_g_00001(22)_449iter30.tif'	30	0.5716	0.7526
'Z:\Xuanwen\FLFMuf\ExpData\XW20220320_beads\rawtif_selected_g_selected\PSFFLFint_20220630_Green_Gly_10um-rawtif_selected_g_200_1_offsetsub_acsn\bead_lf_g_00001(22)_44iter30.tif'	30	0.6314	0.8527
'Z:\Xuanwen\FLFMuf\ExpData\XW20220320_beads\rawtif_selected_g_selected\PSFFLFint_20220630_Green_Gly_10um-rawtif_selected_g_200_1_offsetsub_acsn\bead_lf_g_00001(22)_609iter30.tif'	30	0.7573	0.8396
'Z:\Xuanwen\FLFMuf\ExpData\XW20220320_beads\rawtif_selected_g_selected\PSFFLFint_20220630_Green_Gly_10um-rawtif_selected_g_200_1_offsetsub_acsn\bead_lf_g_00001(23)_1641iter30.tif'	30	0.581	0.8043
'Z:\Xuanwen\FLFMuf\ExpData\XW20220320_beads\rawtif_selected_g_selected\PSFFLFint_20220630_Green_Gly_10um-rawtif_selected_g_200_1_offsetsub_acsn\bead_lf_g_00001(23)_1937iter30.tif'	30	0.5618	0.7804
'Z:\Xuanwen\FLFMuf\ExpData\XW20220320_beads\rawtif_selected_g_selected\PSFFLFint_20220630_Green_Gly_10um-rawtif_selected_g_200_1_offsetsub_acsn\bead_lf_g_00001(23)_1962iter30.tif'	30	0.5446	0.7474
'Z:\Xuanwen\FLFMuf\ExpData\XW20220320_beads\rawtif_selected_g_selected\PSFFLFint_20220630_Green_Gly_10um-rawtif_selected_g_200_1_offsetsub_acsn\bead_lf_g_00001(24)_1334iter30.tif'	30	0.5732	0.8013
'Z:\Xuanwen\FLFMuf\ExpData\XW20220320_beads\rawtif_selected_g_selected\PSFFLFint_20220630_Green_Gly_10um-rawtif_selected_g_200_1_offsetsub_acsn\bead_lf_g_00001(24)_1893iter30.tif'	30	0.5446	0.7391
'Z:\Xuanwen\FLFMuf\ExpData\XW20220320_beads\rawtif_selected_g_selected\PSFFLFint_20220630_Green_Gly_10um-rawtif_selected_g_200_1_offsetsub_acsn\bead_lf_g_00001(25)_191iter30.tif'	30	0.5446	0.7714
'Z:\Xuanwen\FLFMuf\ExpData\XW20220320_beads\rawtif_selected_g_selected\PSFFLFint_20220630_Green_Gly_10um-rawtif_selected_g_200_1_offsetsub_acsn\bead_lf_g_00001(25)_420iter30.tif'	30	0.6493	0.7656
'Z:\Xuanwen\FLFMuf\ExpData\XW20220320_beads\rawtif_selected_g_selected\PSFFLFint_20220630_Green_Gly_10um-rawtif_selected_g_200_1_offsetsub_acsn\bead_lf_g_00001(25)_711iter30.tif'	30	0.5362	0.7248
'Z:\Xuanwen\FLFMuf\ExpData\XW20220320_beads\rawtif_selected_g_selected\PSFFLFint_20220630_Green_Gly_10um-rawtif_selected_g_200_1_offsetsub_acsn\bead_lf_g_00001(3)_1030iter30.tif'	30	0.5937	0.8743
'Z:\Xuanwen\FLFMuf\ExpData\XW20220320_beads\rawtif_selected_g_selected\PSFFLFint_20220630_Green_Gly_10um-rawtif_selected_g_200_1_offsetsub_acsn\bead_lf_g_00001(3)_121iter30.tif'	30	0.6752	0.8588
'Z:\Xuanwen\FLFMuf\ExpData\XW20220320_beads\rawtif_selected_g_selected\PSFFLFint_20220630_Green_Gly_10um-rawtif_selected_g_200_1_offsetsub_acsn\bead_lf_g_00001(3)_1397iter30.tif'	30	0.6854	0.9046
'Z:\Xuanwen\FLFMuf\ExpData\XW20220320_beads\rawtif_selected_g_selected\PSFFLFint_20220630_Green_Gly_10um-rawtif_selected_g_200_1_offsetsub_acsn\bead_lf_g_00001(3)_1572iter30.tif'	30	0.5862	1.0037
'Z:\Xuanwen\FLFMuf\ExpData\XW20220320_beads\rawtif_selected_g_selected\PSFFLFint_20220630_Green_Gly_10um-rawtif_selected_g_200_1_offsetsub_acsn\bead_lf_g_00001(3)_190iter30.tif'	30	0.5595	0.8129
'Z:\Xuanwen\FLFMuf\ExpData\XW20220320_beads\rawtif_selected_g_selected\PSFFLFint_20220630_Green_Gly_10um-rawtif_selected_g_200_1_offsetsub_acsn\bead_lf_g_00001(3)_234iter30.tif'	30	0.6379	0.7371
'Z:\Xuanwen\FLFMuf\ExpData\XW20220320_beads\rawtif_selected_g_selected\PSFFLFint_20220630_Green_Gly_10um-rawtif_selected_g_200_1_offsetsub_acsn\bead_lf_g_00001(3)_276iter30.tif'	30	0.5362	0.7339
'Z:\Xuanwen\FLFMuf\ExpData\XW20220320_beads\rawtif_selected_g_selected\PSFFLFint_20220630_Green_Gly_10um-rawtif_selected_g_200_1_offsetsub_acsn\bead_lf_g_00001(3)_333iter30.tif'	30	0.5826	0.7488
'Z:\Xuanwen\FLFMuf\ExpData\XW20220320_beads\rawtif_selected_g_selected\PSFFLFint_20220630_Green_Gly_10um-rawtif_selected_g_200_1_offsetsub_acsn\bead_lf_g_00001(3)_385iter30.tif'	30	0.6982	0.8088
'Z:\Xuanwen\FLFMuf\ExpData\XW20220320_beads\rawtif_selected_g_selected\PSFFLFint_20220630_Green_Gly_10um-rawtif_selected_g_200_1_offsetsub_acsn\bead_lf_g_00001(3)_391iter30.tif'	30	0.6651	0.7311
'Z:\Xuanwen\FLFMuf\ExpData\XW20220320_beads\rawtif_selected_g_selected\PSFFLFint_20220630_Green_Gly_10um-rawtif_selected_g_200_1_offsetsub_acsn\bead_lf_g_00001(4)_1456iter30.tif'	30	0.559	0.7054
'Z:\Xuanwen\FLFMuf\ExpData\XW20220320_beads\rawtif_selected_g_selected\PSFFLFint_20220630_Green_Gly_10um-rawtif_selected_g_200_1_offsetsub_acsn\bead_lf_g_00001(4)_1534iter30.tif'	30	0.6539	0.7911
'Z:\Xuanwen\FLFMuf\ExpData\XW20220320_beads\rawtif_selected_g_selected\PSFFLFint_20220630_Green_Gly_10um-rawtif_selected_g_200_1_offsetsub_acsn\bead_lf_g_00001(4)_1627iter30.tif'	30	0.6221	0.7777
'Z:\Xuanwen\FLFMuf\ExpData\XW20220320_beads\rawtif_selected_g_selected\PSFFLFint_20220630_Green_Gly_10um-rawtif_selected_g_200_1_offsetsub_acsn\bead_lf_g_00001(4)_182iter30.tif'	30	0.6643	0.7373
'Z:\Xuanwen\FLFMuf\ExpData\XW20220320_beads\rawtif_selected_g_selected\PSFFLFint_20220630_Green_Gly_10um-rawtif_selected_g_200_1_offsetsub_acsn\bead_lf_g_00001(4)_2103iter30.tif'	30	0.6694	0.6507
'Z:\Xuanwen\FLFMuf\ExpData\XW20220320_beads\rawtif_selected_g_selected\PSFFLFint_20220630_Green_Gly_10um-rawtif_selected_g_200_1_offsetsub_acsn\bead_lf_g_00001(4)_310iter30.tif'	30	0.5932	0.8539
'Z:\Xuanwen\FLFMuf\ExpData\XW20220320_beads\rawtif_selected_g_selected\PSFFLFint_20220630_Green_Gly_10um-rawtif_selected_g_200_1_offsetsub_acsn\bead_lf_g_00001(5)_1365iter30.tif'	30	0.7606	0.9379
'Z:\Xuanwen\FLFMuf\ExpData\XW20220320_beads\rawtif_selected_g_selected\PSFFLFint_20220630_Green_Gly_10um-rawtif_selected_g_200_1_offsetsub_acsn\bead_lf_g_00001(5)_1720iter30.tif'	30	0.5716	0.7882
'Z:\Xuanwen\FLFMuf\ExpData\XW20220320_beads\rawtif_selected_g_selected\PSFFLFint_20220630_Green_Gly_10um-rawtif_selected_g_200_1_offsetsub_acsn\bead_lf_g_00001(5)_1777iter30.tif'	30	0.559	0.7854
'Z:\Xuanwen\FLFMuf\ExpData\XW20220320_beads\rawtif_selected_g_selected\PSFFLFint_20220630_Green_Gly_10um-rawtif_selected_g_200_1_offsetsub_acsn\bead_lf_g_00001(5)_289iter30.tif'	30	0.5753	0.8058
'Z:\Xuanwen\FLFMuf\ExpData\XW20220320_beads\rawtif_selected_g_selected\PSFFLFint_20220630_Green_Gly_10um-rawtif_selected_g_200_1_offsetsub_acsn\bead_lf_g_00001(5)_36iter30.tif'	30	0.5667	0.7517
'Z:\Xuanwen\FLFMuf\ExpData\XW20220320_beads\rawtif_selected_g_selected\PSFFLFint_20220630_Green_Gly_10um-rawtif_selected_g_200_1_offsetsub_acsn\bead_lf_g_00001(5)_422iter30.tif'	30	0.5429	0.7399
'Z:\Xuanwen\FLFMuf\ExpData\XW20220320_beads\rawtif_selected_g_selected\PSFFLFint_20220630_Green_Gly_10um-rawtif_selected_g_200_1_offsetsub_acsn\bead_lf_g_00001(5)_635iter30.tif'	30	0.6044	0.8233
'Z:\Xuanwen\FLFMuf\ExpData\XW20220320_beads\rawtif_selected_g_selected\PSFFLFint_20220630_Green_Gly_10um-rawtif_selected_g_200_1_offsetsub_acsn\bead_lf_g_00001(5)_879iter30.tif'	30	0.551	0.7557
'Z:\Xuanwen\FLFMuf\ExpData\XW20220320_beads\rawtif_selected_g_selected\PSFFLFint_20220630_Green_Gly_10um-rawtif_selected_g_200_1_offsetsub_acsn\bead_lf_g_00001(6)_1188iter30.tif'	30	0.623	0.8704
'Z:\Xuanwen\FLFMuf\ExpData\XW20220320_beads\rawtif_selected_g_selected\PSFFLFint_20220630_Green_Gly_10um-rawtif_selected_g_200_1_offsetsub_acsn\bead_lf_g_00001(6)_1343iter30.tif'	30	0.6306	0.7471
'Z:\Xuanwen\FLFMuf\ExpData\XW20220320_beads\rawtif_selected_g_selected\PSFFLFint_20220630_Green_Gly_10um-rawtif_selected_g_200_1_offsetsub_acsn\bead_lf_g_00001(6)_1556iter30.tif'	30	0.5912	0.7415
'Z:\Xuanwen\FLFMuf\ExpData\XW20220320_beads\rawtif_selected_g_selected\PSFFLFint_20220630_Green_Gly_10um-rawtif_selected_g_200_1_offsetsub_acsn\bead_lf_g_00001(6)_1862iter30.tif'	30	0.7021	0.883
'Z:\Xuanwen\FLFMuf\ExpData\XW20220320_beads\rawtif_selected_g_selected\PSFFLFint_20220630_Green_Gly_10um-rawtif_selected_g_200_1_offsetsub_acsn\bead_lf_g_00001(6)_203iter30.tif'	30	0.5678	0.7403
'Z:\Xuanwen\FLFMuf\ExpData\XW20220320_beads\rawtif_selected_g_selected\PSFFLFint_20220630_Green_Gly_10um-rawtif_selected_g_200_1_offsetsub_acsn\bead_lf_g_00001(6)_813iter30.tif'	30	0.7174	0.7654
'Z:\Xuanwen\FLFMuf\ExpData\XW20220320_beads\rawtif_selected_g_selected\PSFFLFint_20220630_Green_Gly_10um-rawtif_selected_g_200_1_offsetsub_acsn\bead_lf_g_00001(6)_999iter30.tif'	30	0.559	0.7627
'Z:\Xuanwen\FLFMuf\ExpData\XW20220320_beads\rawtif_selected_g_selected\PSFFLFint_20220630_Green_Gly_10um-rawtif_selected_g_200_1_offsetsub_acsn\bead_lf_g_00001(7)_1116iter30.tif'	30	0.5784	0.7587
'Z:\Xuanwen\FLFMuf\ExpData\XW20220320_beads\rawtif_selected_g_selected\PSFFLFint_20220630_Green_Gly_10um-rawtif_selected_g_200_1_offsetsub_acsn\bead_lf_g_00001(7)_1322iter30.tif'	30	0.564	0.7726
'Z:\Xuanwen\FLFMuf\ExpData\XW20220320_beads\rawtif_selected_g_selected\PSFFLFint_20220630_Green_Gly_10um-rawtif_selected_g_200_1_offsetsub_acsn\bead_lf_g_00001(7)_148iter30.tif'	30	0.5595	0.7846
'Z:\Xuanwen\FLFMuf\ExpData\XW20220320_beads\rawtif_selected_g_selected\PSFFLFint_20220630_Green_Gly_10um-rawtif_selected_g_200_1_offsetsub_acsn\bead_lf_g_00001(7)_2093iter30.tif'	30	0.6655	0.8284
'Z:\Xuanwen\FLFMuf\ExpData\XW20220320_beads\rawtif_selected_g_selected\PSFFLFint_20220630_Green_Gly_10um-rawtif_selected_g_200_1_offsetsub_acsn\bead_lf_g_00001(7)_292iter30.tif'	30	0.6997	0.8556
'Z:\Xuanwen\FLFMuf\ExpData\XW20220320_beads\rawtif_selected_g_selected\PSFFLFint_20220630_Green_Gly_10um-rawtif_selected_g_200_1_offsetsub_acsn\bead_lf_g_00001(7)_98iter30.tif'	30	0.6283	0.8525
'Z:\Xuanwen\FLFMuf\ExpData\XW20220320_beads\rawtif_selected_g_selected\PSFFLFint_20220630_Green_Gly_10um-rawtif_selected_g_200_1_offsetsub_acsn\bead_lf_g_00001(8)_1158iter30.tif'	-1	-1	0
'Z:\Xuanwen\FLFMuf\ExpData\XW20220320_beads\rawtif_selected_g_selected\PSFFLFint_20220630_Green_Gly_10um-rawtif_selected_g_200_1_offsetsub_acsn\bead_lf_g_00001(8)_1401iter30.tif'	30	0.7241	0.8977
'Z:\Xuanwen\FLFMuf\ExpData\XW20220320_beads\rawtif_selected_g_selected\PSFFLFint_20220630_Green_Gly_10um-rawtif_selected_g_200_1_offsetsub_acsn\bead_lf_g_00001(8)_1558iter30.tif'	30	0.7458	0.7962
'Z:\Xuanwen\FLFMuf\ExpData\XW20220320_beads\rawtif_selected_g_selected\PSFFLFint_20220630_Green_Gly_10um-rawtif_selected_g_200_1_offsetsub_acsn\bead_lf_g_00001(9)_1303iter30.tif'	30	0.5912	0.7389
'Z:\Xuanwen\FLFMuf\ExpData\XW20220320_beads\rawtif_selected_g_selected\PSFFLFint_20220630_Green_Gly_10um-rawtif_selected_g_200_1_offsetsub_acsn\bead_lf_g_00002(19)_1849iter30.tif'	30	0.6405	0.7686
'Z:\Xuanwen\FLFMuf\ExpData\XW20220320_beads\rawtif_selected_g_selected\PSFFLFint_20220630_Green_Gly_10um-rawtif_selected_g_200_1_offsetsub_acsn\bead_lf_g_00002(22)_514iter30.tif'	30	0.733	0.7108
'Z:\Xuanwen\FLFMuf\ExpData\XW20220320_beads\rawtif_selected_g_selected\PSFFLFint_20220630_Green_Gly_10um-rawtif_selected_g_200_1_offsetsub_acsn\bead_lf_g_00004(18)_569iter30.tif'	30	0.5694	0.9065
'Z:\Xuanwen\FLFMuf\ExpData\XW20220320_beads\rawtif_selected_g_selected\PSFFLFint_20220630_Green_Gly_10um-rawtif_selected_g_200_1_offsetsub_acsn\bead_lf_g_00004(24)_1562iter30.tif'	30	0.6627	0.8321
'Z:\Xuanwen\FLFMuf\ExpData\XW20220320_beads\rawtif_selected_g_selected\PSFFLFint_20220630_Green_Gly_10um-rawtif_selected_g_1000_1_offsetsub_ccut\bead_lf_g_00001(1)_1072iter30.tif'	30	1.0118	2.1338
'Z:\Xuanwen\FLFMuf\ExpData\XW20220320_beads\rawtif_selected_g_selected\PSFFLFint_20220630_Green_Gly_10um-rawtif_selected_g_1000_1_offsetsub_ccut\bead_lf_g_00001(1)_1081iter30.tif'	30	1.2411	2.4938
'Z:\Xuanwen\FLFMuf\ExpData\XW20220320_beads\rawtif_selected_g_selected\PSFFLFint_20220630_Green_Gly_10um-rawtif_selected_g_1000_1_offsetsub_ccut\bead_lf_g_00001(1)_1108iter30.tif'	30	0.6297	0.9168
'Z:\Xuanwen\FLFMuf\ExpData\XW20220320_beads\rawtif_selected_g_selected\PSFFLFint_20220630_Green_Gly_10um-rawtif_selected_g_1000_1_offsetsub_ccut\bead_lf_g_00001(1)_1109iter30.tif'	30	0.7327	1.3203
'Z:\Xuanwen\FLFMuf\ExpData\XW20220320_beads\rawtif_selected_g_selected\PSFFLFint_20220630_Green_Gly_10um-rawtif_selected_g_1000_1_offsetsub_ccut\bead_lf_g_00001(1)_1224iter30.tif'	30	1.3305	2.0038
'Z:\Xuanwen\FLFMuf\ExpData\XW20220320_beads\rawtif_selected_g_selected\PSFFLFint_20220630_Green_Gly_10um-rawtif_selected_g_1000_1_offsetsub_ccut\bead_lf_g_00001(1)_1225iter30.tif'	30	1.289	1.8142
'Z:\Xuanwen\FLFMuf\ExpData\XW20220320_beads\rawtif_selected_g_selected\PSFFLFint_20220630_Green_Gly_10um-rawtif_selected_g_1000_1_offsetsub_ccut\bead_lf_g_00001(1)_1343iter30.tif'	30	1.2683	2.4137
'Z:\Xuanwen\FLFMuf\ExpData\XW20220320_beads\rawtif_selected_g_selected\PSFFLFint_20220630_Green_Gly_10um-rawtif_selected_g_1000_1_offsetsub_ccut\bead_lf_g_00001(1)_1344iter30.tif'	30	1.1288	2.2095
'Z:\Xuanwen\FLFMuf\ExpData\XW20220320_beads\rawtif_selected_g_selected\PSFFLFint_20220630_Green_Gly_10um-rawtif_selected_g_1000_1_offsetsub_ccut\bead_lf_g_00001(1)_1352iter30.tif'	58.0583	0	0.3893
'Z:\Xuanwen\FLFMuf\ExpData\XW20220320_beads\rawtif_selected_g_selected\PSFFLFint_20220630_Green_Gly_10um-rawtif_selected_g_1000_1_offsetsub_ccut\bead_lf_g_00001(1)_1415iter30.tif'	30	0.769	1.6095
'Z:\Xuanwen\FLFMuf\ExpData\XW20220320_beads\rawtif_selected_g_selected\PSFFLFint_20220630_Green_Gly_10um-rawtif_selected_g_1000_1_offsetsub_ccut\bead_lf_g_00001(1)_1495iter30.tif'	30	1.5756	3.7054
'Z:\Xuanwen\FLFMuf\ExpData\XW20220320_beads\rawtif_selected_g_selected\PSFFLFint_20220630_Green_Gly_10um-rawtif_selected_g_1000_1_offsetsub_ccut\bead_lf_g_00001(1)_1581iter30.tif'	30	1.3421	1.9598
'Z:\Xuanwen\FLFMuf\ExpData\XW20220320_beads\rawtif_selected_g_selected\PSFFLFint_20220630_Green_Gly_10um-rawtif_selected_g_1000_1_offsetsub_ccut\bead_lf_g_00001(1)_1671iter30.tif'	30	1.5693	3.0694
'Z:\Xuanwen\FLFMuf\ExpData\XW20220320_beads\rawtif_selected_g_selected\PSFFLFint_20220630_Green_Gly_10um-rawtif_selected_g_1000_1_offsetsub_ccut\bead_lf_g_00001(1)_1722iter30.tif'	38.4388	1.1777	2.107
'Z:\Xuanwen\FLFMuf\ExpData\XW20220320_beads\rawtif_selected_g_selected\PSFFLFint_20220630_Green_Gly_10um-rawtif_selected_g_1000_1_offsetsub_ccut\bead_lf_g_00001(1)_1771iter30.tif'	30	0.7749	1.7832
'Z:\Xuanwen\FLFMuf\ExpData\XW20220320_beads\rawtif_selected_g_selected\PSFFLFint_20220630_Green_Gly_10um-rawtif_selected_g_1000_1_offsetsub_ccut\bead_lf_g_00001(1)_1818iter30.tif'	30	1.3223	2.0214
'Z:\Xuanwen\FLFMuf\ExpData\XW20220320_beads\rawtif_selected_g_selected\PSFFLFint_20220630_Green_Gly_10um-rawtif_selected_g_1000_1_offsetsub_ccut\bead_lf_g_00001(1)_1841iter30.tif'	30	1.1154	3.2028
'Z:\Xuanwen\FLFMuf\ExpData\XW20220320_beads\rawtif_selected_g_selected\PSFFLFint_20220630_Green_Gly_10um-rawtif_selected_g_1000_1_offsetsub_ccut\bead_lf_g_00001(1)_1848iter30.tif'	30	0.7036	1.7849
'Z:\Xuanwen\FLFMuf\ExpData\XW20220320_beads\rawtif_selected_g_selected\PSFFLFint_20220630_Green_Gly_10um-rawtif_selected_g_1000_1_offsetsub_ccut\bead_lf_g_00001(1)_1859iter30.tif'	30	1.3793	3.3214
'Z:\Xuanwen\FLFMuf\ExpData\XW20220320_beads\rawtif_selected_g_selected\PSFFLFint_20220630_Green_Gly_10um-rawtif_selected_g_1000_1_offsetsub_ccut\bead_lf_g_00001(1)_1861iter30.tif'	30	1.1634	1.8562
'Z:\Xuanwen\FLFMuf\ExpData\XW20220320_beads\rawtif_selected_g_selected\PSFFLFint_20220630_Green_Gly_10um-rawtif_selected_g_1000_1_offsetsub_ccut\bead_lf_g_00001(1)_1899iter30.tif'	30	1.202	2.3016
'Z:\Xuanwen\FLFMuf\ExpData\XW20220320_beads\rawtif_selected_g_selected\PSFFLFint_20220630_Green_Gly_10um-rawtif_selected_g_1000_1_offsetsub_ccut\bead_lf_g_00001(1)_1941iter30.tif'	30	0.6336	1.4568
'Z:\Xuanwen\FLFMuf\ExpData\XW20220320_beads\rawtif_selected_g_selected\PSFFLFint_20220630_Green_Gly_10um-rawtif_selected_g_1000_1_offsetsub_ccut\bead_lf_g_00001(1)_1954iter30.tif'	30	1.1523	2.0693
'Z:\Xuanwen\FLFMuf\ExpData\XW20220320_beads\rawtif_selected_g_selected\PSFFLFint_20220630_Green_Gly_10um-rawtif_selected_g_1000_1_offsetsub_ccut\bead_lf_g_00001(1)_2032iter30.tif'	30	1.2046	2.5776
'Z:\Xuanwen\FLFMuf\ExpData\XW20220320_beads\rawtif_selected_g_selected\PSFFLFint_20220630_Green_Gly_10um-rawtif_selected_g_1000_1_offsetsub_ccut\bead_lf_g_00001(1)_2033iter30.tif'	30	0.8591	1.8341
'Z:\Xuanwen\FLFMuf\ExpData\XW20220320_beads\rawtif_selected_g_selected\PSFFLFint_20220630_Green_Gly_10um-rawtif_selected_g_1000_1_offsetsub_ccut\bead_lf_g_00001(1)_2068iter30.tif'	30	2.1525	5.491
'Z:\Xuanwen\FLFMuf\ExpData\XW20220320_beads\rawtif_selected_g_selected\PSFFLFint_20220630_Green_Gly_10um-rawtif_selected_g_1000_1_offsetsub_ccut\bead_lf_g_00001(1)_206iter30.tif'	30	1.216	2.0979
'Z:\Xuanwen\FLFMuf\ExpData\XW20220320_beads\rawtif_selected_g_selected\PSFFLFint_20220630_Green_Gly_10um-rawtif_selected_g_1000_1_offsetsub_ccut\bead_lf_g_00001(1)_2071iter30.tif'	30	1.4154	3.0498
'Z:\Xuanwen\FLFMuf\ExpData\XW20220320_beads\rawtif_selected_g_selected\PSFFLFint_20220630_Green_Gly_10um-rawtif_selected_g_1000_1_offsetsub_ccut\bead_lf_g_00001(1)_2077iter30.tif'	30	0.6639	1.0095
'Z:\Xuanwen\FLFMuf\ExpData\XW20220320_beads\rawtif_selected_g_selected\PSFFLFint_20220630_Green_Gly_10um-rawtif_selected_g_1000_1_offsetsub_ccut\bead_lf_g_00001(1)_2088iter30.tif'	30.2216	1.4413	2.4962
'Z:\Xuanwen\FLFMuf\ExpData\XW20220320_beads\rawtif_selected_g_selected\PSFFLFint_20220630_Green_Gly_10um-rawtif_selected_g_1000_1_offsetsub_ccut\bead_lf_g_00001(1)_2089iter30.tif'	30	1.1008	1.9818
'Z:\Xuanwen\FLFMuf\ExpData\XW20220320_beads\rawtif_selected_g_selected\PSFFLFint_20220630_Green_Gly_10um-rawtif_selected_g_1000_1_offsetsub_ccut\bead_lf_g_00001(1)_2105iter30.tif'	30	1.2545	2.401
'Z:\Xuanwen\FLFMuf\ExpData\XW20220320_beads\rawtif_selected_g_selected\PSFFLFint_20220630_Green_Gly_10um-rawtif_selected_g_1000_1_offsetsub_ccut\bead_lf_g_00001(1)_2133iter30.tif'	30	0.5556	1.1389
'Z:\Xuanwen\FLFMuf\ExpData\XW20220320_beads\rawtif_selected_g_selected\PSFFLFint_20220630_Green_Gly_10um-rawtif_selected_g_1000_1_offsetsub_ccut\bead_lf_g_00001(1)_2156iter30.tif'	30	1.1515	2.0845
'Z:\Xuanwen\FLFMuf\ExpData\XW20220320_beads\rawtif_selected_g_selected\PSFFLFint_20220630_Green_Gly_10um-rawtif_selected_g_1000_1_offsetsub_ccut\bead_lf_g_00001(1)_2161iter30.tif'	30	1.2483	2.7877
'Z:\Xuanwen\FLFMuf\ExpData\XW20220320_beads\rawtif_selected_g_selected\PSFFLFint_20220630_Green_Gly_10um-rawtif_selected_g_1000_1_offsetsub_ccut\bead_lf_g_00001(1)_227iter30.tif'	30	1.4701	3.9303
'Z:\Xuanwen\FLFMuf\ExpData\XW20220320_beads\rawtif_selected_g_selected\PSFFLFint_20220630_Green_Gly_10um-rawtif_selected_g_1000_1_offsetsub_ccut\bead_lf_g_00001(1)_228iter30.tif'	30	1.1729	2.3831
'Z:\Xuanwen\FLFMuf\ExpData\XW20220320_beads\rawtif_selected_g_selected\PSFFLFint_20220630_Green_Gly_10um-rawtif_selected_g_1000_1_offsetsub_ccut\bead_lf_g_00001(1)_237iter30.tif'	35.7047	0	0.6289
'Z:\Xuanwen\FLFMuf\ExpData\XW20220320_beads\rawtif_selected_g_selected\PSFFLFint_20220630_Green_Gly_10um-rawtif_selected_g_1000_1_offsetsub_ccut\bead_lf_g_00001(1)_23iter30.tif'	30	1.2094	2.5932
'Z:\Xuanwen\FLFMuf\ExpData\XW20220320_beads\rawtif_selected_g_selected\PSFFLFint_20220630_Green_Gly_10um-rawtif_selected_g_1000_1_offsetsub_ccut\bead_lf_g_00001(1)_282iter30.tif'	30	1.0058	2.218
'Z:\Xuanwen\FLFMuf\ExpData\XW20220320_beads\rawtif_selected_g_selected\PSFFLFint_20220630_Green_Gly_10um-rawtif_selected_g_1000_1_offsetsub_ccut\bead_lf_g_00001(1)_362iter30.tif'	30	0.6379	1.8188
'Z:\Xuanwen\FLFMuf\ExpData\XW20220320_beads\rawtif_selected_g_selected\PSFFLFint_20220630_Green_Gly_10um-rawtif_selected_g_1000_1_offsetsub_ccut\bead_lf_g_00001(1)_367iter30.tif'	30	0.6603	1.4015
'Z:\Xuanwen\FLFMuf\ExpData\XW20220320_beads\rawtif_selected_g_selected\PSFFLFint_20220630_Green_Gly_10um-rawtif_selected_g_1000_1_offsetsub_ccut\bead_lf_g_00001(1)_459iter30.tif'	30	1.2106	2.2466
'Z:\Xuanwen\FLFMuf\ExpData\XW20220320_beads\rawtif_selected_g_selected\PSFFLFint_20220630_Green_Gly_10um-rawtif_selected_g_1000_1_offsetsub_ccut\bead_lf_g_00001(1)_501iter30.tif'	30	0.9207	1.5104
'Z:\Xuanwen\FLFMuf\ExpData\XW20220320_beads\rawtif_selected_g_selected\PSFFLFint_20220630_Green_Gly_10um-rawtif_selected_g_1000_1_offsetsub_ccut\bead_lf_g_00001(1)_548iter30.tif'	30	1.1153	1.9966
'Z:\Xuanwen\FLFMuf\ExpData\XW20220320_beads\rawtif_selected_g_selected\PSFFLFint_20220630_Green_Gly_10um-rawtif_selected_g_1000_1_offsetsub_ccut\bead_lf_g_00001(1)_584iter30.tif'	30	0.6087	0.9216
'Z:\Xuanwen\FLFMuf\ExpData\XW20220320_beads\rawtif_selected_g_selected\PSFFLFint_20220630_Green_Gly_10um-rawtif_selected_g_1000_1_offsetsub_ccut\bead_lf_g_00001(1)_655iter30.tif'	30	0.6671	0.9902
'Z:\Xuanwen\FLFMuf\ExpData\XW20220320_beads\rawtif_selected_g_selected\PSFFLFint_20220630_Green_Gly_10um-rawtif_selected_g_1000_1_offsetsub_ccut\bead_lf_g_00001(1)_684iter30.tif'	30	1.3	3.3996
'Z:\Xuanwen\FLFMuf\ExpData\XW20220320_beads\rawtif_selected_g_selected\PSFFLFint_20220630_Green_Gly_10um-rawtif_selected_g_1000_1_offsetsub_ccut\bead_lf_g_00001(1)_793iter30.tif'	30	1.4444	3.1696
'Z:\Xuanwen\FLFMuf\ExpData\XW20220320_beads\rawtif_selected_g_selected\PSFFLFint_20220630_Green_Gly_10um-rawtif_selected_g_1000_1_offsetsub_ccut\bead_lf_g_00001(1)_81iter30.tif'	30	0.9741	2.3698
'Z:\Xuanwen\FLFMuf\ExpData\XW20220320_beads\rawtif_selected_g_selected\PSFFLFint_20220630_Green_Gly_10um-rawtif_selected_g_1000_1_offsetsub_ccut\bead_lf_g_00001(1)_874iter30.tif'	30	1.206	2.2905
'Z:\Xuanwen\FLFMuf\ExpData\XW20220320_beads\rawtif_selected_g_selected\PSFFLFint_20220630_Green_Gly_10um-rawtif_selected_g_1000_1_offsetsub_ccut\bead_lf_g_00001(1)_887iter30.tif'	30	1.349	2.0025
'Z:\Xuanwen\FLFMuf\ExpData\XW20220320_beads\rawtif_selected_g_selected\PSFFLFint_20220630_Green_Gly_10um-rawtif_selected_g_1000_1_offsetsub_ccut\bead_lf_g_00001(1)_888iter30.tif'	30	1.284	2.3057
'Z:\Xuanwen\FLFMuf\ExpData\XW20220320_beads\rawtif_selected_g_selected\PSFFLFint_20220630_Green_Gly_10um-rawtif_selected_g_1000_1_offsetsub_ccut\bead_lf_g_00001(1)_8iter30.tif'	30	0.927	2.0481
'Z:\Xuanwen\FLFMuf\ExpData\XW20220320_beads\rawtif_selected_g_selected\PSFFLFint_20220630_Green_Gly_10um-rawtif_selected_g_1000_1_offsetsub_ccut\bead_lf_g_00001(1)_966iter30.tif'	-1	-1	0
'Z:\Xuanwen\FLFMuf\ExpData\XW20220320_beads\rawtif_selected_g_selected\PSFFLFint_20220630_Green_Gly_10um-rawtif_selected_g_1000_1_offsetsub_ccut\bead_lf_g_00001(1)_975iter30.tif'	30	2.4589	7.5366
'Z:\Xuanwen\FLFMuf\ExpData\XW20220320_beads\rawtif_selected_g_selected\PSFFLFint_20220630_Green_Gly_10um-rawtif_selected_g_1000_1_offsetsub_ccut\bead_lf_g_00001(2)_1002iter30.tif'	30	1.3368	2.4904
'Z:\Xuanwen\FLFMuf\ExpData\XW20220320_beads\rawtif_selected_g_selected\PSFFLFint_20220630_Green_Gly_10um-rawtif_selected_g_1000_1_offsetsub_ccut\bead_lf_g_00001(2)_1031iter30.tif'	38.3844	1.0903	2.3306
'Z:\Xuanwen\FLFMuf\ExpData\XW20220320_beads\rawtif_selected_g_selected\PSFFLFint_20220630_Green_Gly_10um-rawtif_selected_g_1000_1_offsetsub_ccut\bead_lf_g_00001(2)_1069iter30.tif'	30	0.7275	0.8716
'Z:\Xuanwen\FLFMuf\ExpData\XW20220320_beads\rawtif_selected_g_selected\PSFFLFint_20220630_Green_Gly_10um-rawtif_selected_g_1000_1_offsetsub_ccut\bead_lf_g_00001(2)_1070iter30.tif'	30.0911	0.5375	1.1671
'Z:\Xuanwen\FLFMuf\ExpData\XW20220320_beads\rawtif_selected_g_selected\PSFFLFint_20220630_Green_Gly_10um-rawtif_selected_g_1000_1_offsetsub_ccut\bead_lf_g_00001(2)_107iter30.tif'	30	0.8	1.5449
'Z:\Xuanwen\FLFMuf\ExpData\XW20220320_beads\rawtif_selected_g_selected\PSFFLFint_20220630_Green_Gly_10um-rawtif_selected_g_1000_1_offsetsub_ccut\bead_lf_g_00001(2)_1165iter30.tif'	33.3452	0.7095	1.1307
'Z:\Xuanwen\FLFMuf\ExpData\XW20220320_beads\rawtif_selected_g_selected\PSFFLFint_20220630_Green_Gly_10um-rawtif_selected_g_1000_1_offsetsub_ccut\bead_lf_g_00001(2)_1166iter30.tif'	38.1644	1.1703	2.1917
'Z:\Xuanwen\FLFMuf\ExpData\XW20220320_beads\rawtif_selected_g_selected\PSFFLFint_20220630_Green_Gly_10um-rawtif_selected_g_1000_1_offsetsub_ccut\bead_lf_g_00001(2)_1169iter30.tif'	30	0.9393	2.1875
'Z:\Xuanwen\FLFMuf\ExpData\XW20220320_beads\rawtif_selected_g_selected\PSFFLFint_20220630_Green_Gly_10um-rawtif_selected_g_1000_1_offsetsub_ccut\bead_lf_g_00001(2)_1185iter30.tif'	30	1.0238	2.4336
'Z:\Xuanwen\FLFMuf\ExpData\XW20220320_beads\rawtif_selected_g_selected\PSFFLFint_20220630_Green_Gly_10um-rawtif_selected_g_1000_1_offsetsub_ccut\bead_lf_g_00001(2)_1186iter30.tif'	30	0.9632	2.6723
'Z:\Xuanwen\FLFMuf\ExpData\XW20220320_beads\rawtif_selected_g_selected\PSFFLFint_20220630_Green_Gly_10um-rawtif_selected_g_1000_1_offsetsub_ccut\bead_lf_g_00001(2)_1190iter30.tif'	30	1.1417	2.4387
'Z:\Xuanwen\FLFMuf\ExpData\XW20220320_beads\rawtif_selected_g_selected\PSFFLFint_20220630_Green_Gly_10um-rawtif_selected_g_1000_1_offsetsub_ccut\bead_lf_g_00001(2)_1221iter30.tif'	30	2.1465	8.0429
'Z:\Xuanwen\FLFMuf\ExpData\XW20220320_beads\rawtif_selected_g_selected\PSFFLFint_20220630_Green_Gly_10um-rawtif_selected_g_1000_1_offsetsub_ccut\bead_lf_g_00001(2)_1242iter30.tif'	30	0.8194	2.0671
'Z:\Xuanwen\FLFMuf\ExpData\XW20220320_beads\rawtif_selected_g_selected\PSFFLFint_20220630_Green_Gly_10um-rawtif_selected_g_1000_1_offsetsub_ccut\bead_lf_g_00001(2)_1269iter30.tif'	30	1.3429	2.4479
'Z:\Xuanwen\FLFMuf\ExpData\XW20220320_beads\rawtif_selected_g_selected\PSFFLFint_20220630_Green_Gly_10um-rawtif_selected_g_1000_1_offsetsub_ccut\bead_lf_g_00001(2)_1283iter30.tif'	30	0.7468	1.3179
'Z:\Xuanwen\FLFMuf\ExpData\XW20220320_beads\rawtif_selected_g_selected\PSFFLFint_20220630_Green_Gly_10um-rawtif_selected_g_1000_1_offsetsub_ccut\bead_lf_g_00001(2)_1340iter30.tif'	30	0.6924	1.2535
'Z:\Xuanwen\FLFMuf\ExpData\XW20220320_beads\rawtif_selected_g_selected\PSFFLFint_20220630_Green_Gly_10um-rawtif_selected_g_1000_1_offsetsub_ccut\bead_lf_g_00001(2)_1498iter30.tif'	30	1.1178	1.993
'Z:\Xuanwen\FLFMuf\ExpData\XW20220320_beads\rawtif_selected_g_selected\PSFFLFint_20220630_Green_Gly_10um-rawtif_selected_g_1000_1_offsetsub_ccut\bead_lf_g_00001(2)_1525iter30.tif'	30	0.999	1.9285
'Z:\Xuanwen\FLFMuf\ExpData\XW20220320_beads\rawtif_selected_g_selected\PSFFLFint_20220630_Green_Gly_10um-rawtif_selected_g_1000_1_offsetsub_ccut\bead_lf_g_00001(2)_1526iter30.tif'	30	2.5717	10.0667
'Z:\Xuanwen\FLFMuf\ExpData\XW20220320_beads\rawtif_selected_g_selected\PSFFLFint_20220630_Green_Gly_10um-rawtif_selected_g_1000_1_offsetsub_ccut\bead_lf_g_00001(2)_152iter30.tif'	30	0.7728	1.662
'Z:\Xuanwen\FLFMuf\ExpData\XW20220320_beads\rawtif_selected_g_selected\PSFFLFint_20220630_Green_Gly_10um-rawtif_selected_g_1000_1_offsetsub_ccut\bead_lf_g_00001(2)_1619iter30.tif'	30	1.0708	1.773
'Z:\Xuanwen\FLFMuf\ExpData\XW20220320_beads\rawtif_selected_g_selected\PSFFLFint_20220630_Green_Gly_10um-rawtif_selected_g_1000_1_offsetsub_ccut\bead_lf_g_00001(2)_162iter30.tif'	30	1.1394	2.0693
'Z:\Xuanwen\FLFMuf\ExpData\XW20220320_beads\rawtif_selected_g_selected\PSFFLFint_20220630_Green_Gly_10um-rawtif_selected_g_1000_1_offsetsub_ccut\bead_lf_g_00001(2)_1646iter30.tif'	30	1.1185	2.243
'Z:\Xuanwen\FLFMuf\ExpData\XW20220320_beads\rawtif_selected_g_selected\PSFFLFint_20220630_Green_Gly_10um-rawtif_selected_g_1000_1_offsetsub_ccut\bead_lf_g_00001(2)_16iter30.tif'	30	0.9939	2.6441
'Z:\Xuanwen\FLFMuf\ExpData\XW20220320_beads\rawtif_selected_g_selected\PSFFLFint_20220630_Green_Gly_10um-rawtif_selected_g_1000_1_offsetsub_ccut\bead_lf_g_00001(2)_17iter30.tif'	30	0.8976	2.5121
'Z:\Xuanwen\FLFMuf\ExpData\XW20220320_beads\rawtif_selected_g_selected\PSFFLFint_20220630_Green_Gly_10um-rawtif_selected_g_1000_1_offsetsub_ccut\bead_lf_g_00001(2)_1960iter30.tif'	30	1.0904	2.6607
'Z:\Xuanwen\FLFMuf\ExpData\XW20220320_beads\rawtif_selected_g_selected\PSFFLFint_20220630_Green_Gly_10um-rawtif_selected_g_1000_1_offsetsub_ccut\bead_lf_g_00001(2)_1967iter30.tif'	30	1.024	2.5795
'Z:\Xuanwen\FLFMuf\ExpData\XW20220320_beads\rawtif_selected_g_selected\PSFFLFint_20220630_Green_Gly_10um-rawtif_selected_g_1000_1_offsetsub_ccut\bead_lf_g_00001(2)_2056iter30.tif'	30	0.9475	1.4525
'Z:\Xuanwen\FLFMuf\ExpData\XW20220320_beads\rawtif_selected_g_selected\PSFFLFint_20220630_Green_Gly_10um-rawtif_selected_g_1000_1_offsetsub_ccut\bead_lf_g_00001(2)_2108iter30.tif'	34.2856	1.1323	2.6264
'Z:\Xuanwen\FLFMuf\ExpData\XW20220320_beads\rawtif_selected_g_selected\PSFFLFint_20220630_Green_Gly_10um-rawtif_selected_g_1000_1_offsetsub_ccut\bead_lf_g_00001(2)_329iter30.tif'	30	1.2664	2.9214
'Z:\Xuanwen\FLFMuf\ExpData\XW20220320_beads\rawtif_selected_g_selected\PSFFLFint_20220630_Green_Gly_10um-rawtif_selected_g_1000_1_offsetsub_ccut\bead_lf_g_00001(2)_400iter30.tif'	30	0.6375	1.3918
'Z:\Xuanwen\FLFMuf\ExpData\XW20220320_beads\rawtif_selected_g_selected\PSFFLFint_20220630_Green_Gly_10um-rawtif_selected_g_1000_1_offsetsub_ccut\bead_lf_g_00001(2)_401iter30.tif'	30	1.1342	2.2114
'Z:\Xuanwen\FLFMuf\ExpData\XW20220320_beads\rawtif_selected_g_selected\PSFFLFint_20220630_Green_Gly_10um-rawtif_selected_g_1000_1_offsetsub_ccut\bead_lf_g_00001(2)_41iter30.tif'	30	1.3472	1.833
'Z:\Xuanwen\FLFMuf\ExpData\XW20220320_beads\rawtif_selected_g_selected\PSFFLFint_20220630_Green_Gly_10um-rawtif_selected_g_1000_1_offsetsub_ccut\bead_lf_g_00001(2)_429iter30.tif'	30	1.1679	2.7064
'Z:\Xuanwen\FLFMuf\ExpData\XW20220320_beads\rawtif_selected_g_selected\PSFFLFint_20220630_Green_Gly_10um-rawtif_selected_g_1000_1_offsetsub_ccut\bead_lf_g_00001(2)_496iter30.tif'	30	0.9679	2.9399
'Z:\Xuanwen\FLFMuf\ExpData\XW20220320_beads\rawtif_selected_g_selected\PSFFLFint_20220630_Green_Gly_10um-rawtif_selected_g_1000_1_offsetsub_ccut\bead_lf_g_00001(2)_500iter30.tif'	30	0.903	1.9133
'Z:\Xuanwen\FLFMuf\ExpData\XW20220320_beads\rawtif_selected_g_selected\PSFFLFint_20220630_Green_Gly_10um-rawtif_selected_g_1000_1_offsetsub_ccut\bead_lf_g_00001(2)_51iter30.tif'	30	1.2907	1.9868
'Z:\Xuanwen\FLFMuf\ExpData\XW20220320_beads\rawtif_selected_g_selected\PSFFLFint_20220630_Green_Gly_10um-rawtif_selected_g_1000_1_offsetsub_ccut\bead_lf_g_00001(2)_535iter30.tif'	30	0.9413	1.741
'Z:\Xuanwen\FLFMuf\ExpData\XW20220320_beads\rawtif_selected_g_selected\PSFFLFint_20220630_Green_Gly_10um-rawtif_selected_g_1000_1_offsetsub_ccut\bead_lf_g_00001(2)_588iter30.tif'	30	0.7011	0.9952
'Z:\Xuanwen\FLFMuf\ExpData\XW20220320_beads\rawtif_selected_g_selected\PSFFLFint_20220630_Green_Gly_10um-rawtif_selected_g_1000_1_offsetsub_ccut\bead_lf_g_00001(2)_625iter30.tif'	30	1.3207	2.1495
'Z:\Xuanwen\FLFMuf\ExpData\XW20220320_beads\rawtif_selected_g_selected\PSFFLFint_20220630_Green_Gly_10um-rawtif_selected_g_1000_1_offsetsub_ccut\bead_lf_g_00001(2)_636iter30.tif'	30	2.5108	3.3651
'Z:\Xuanwen\FLFMuf\ExpData\XW20220320_beads\rawtif_selected_g_selected\PSFFLFint_20220630_Green_Gly_10um-rawtif_selected_g_1000_1_offsetsub_ccut\bead_lf_g_00001(2)_695iter30.tif'	30	1.4692	2.6807
'Z:\Xuanwen\FLFMuf\ExpData\XW20220320_beads\rawtif_selected_g_selected\PSFFLFint_20220630_Green_Gly_10um-rawtif_selected_g_1000_1_offsetsub_ccut\bead_lf_g_00001(2)_828iter30.tif'	30	0.9744	2.3714
'Z:\Xuanwen\FLFMuf\ExpData\XW20220320_beads\rawtif_selected_g_selected\PSFFLFint_20220630_Green_Gly_10um-rawtif_selected_g_1000_1_offsetsub_ccut\bead_lf_g_00001(2)_842iter30.tif'	30	0.9444	2.335
'Z:\Xuanwen\FLFMuf\ExpData\XW20220320_beads\rawtif_selected_g_selected\PSFFLFint_20220630_Green_Gly_10um-rawtif_selected_g_1000_1_offsetsub_ccut\bead_lf_g_00001(2)_850iter30.tif'	30	1.1345	3.3503
'Z:\Xuanwen\FLFMuf\ExpData\XW20220320_beads\rawtif_selected_g_selected\PSFFLFint_20220630_Green_Gly_10um-rawtif_selected_g_1000_1_offsetsub_ccut\bead_lf_g_00005(12)_1848iter30.tif'	30	1.145	2.2828
'Z:\Xuanwen\FLFMuf\ExpData\XW20220320_beads\rawtif_selected_g_selected\PSFFLFint_20220630_Green_Gly_10um-rawtif_selected_g_1000_1_offsetsub_ccut\bead_lf_g_00005(13)_1221iter30.tif'	30	1.3747	2.234
'Z:\Xuanwen\FLFMuf\ExpData\XW20220320_beads\rawtif_selected_g_selected\PSFFLFint_20220630_Green_Gly_10um-rawtif_selected_g_1000_1_offsetsub_ccut\bead_lf_g_00005(13)_1449iter30.tif'	30	0.8806	2.2781
'Z:\Xuanwen\FLFMuf\ExpData\XW20220320_beads\rawtif_selected_g_selected\PSFFLFint_20220630_Green_Gly_10um-rawtif_selected_g_1000_1_offsetsub_ccut\bead_lf_g_00005(13)_1540iter30.tif'	30	0.8075	1.3427
'Z:\Xuanwen\FLFMuf\ExpData\XW20220320_beads\rawtif_selected_g_selected\PSFFLFint_20220630_Green_Gly_10um-rawtif_selected_g_1000_1_offsetsub_ccut\bead_lf_g_00005(13)_1705iter30.tif'	30	1.2048	2.6275
'Z:\Xuanwen\FLFMuf\ExpData\XW20220320_beads\rawtif_selected_g_selected\PSFFLFint_20220630_Green_Gly_10um-rawtif_selected_g_1000_1_offsetsub_ccut\bead_lf_g_00005(13)_1844iter30.tif'	30	1.2665	2.9524
'Z:\Xuanwen\FLFMuf\ExpData\XW20220320_beads\rawtif_selected_g_selected\PSFFLFint_20220630_Green_Gly_10um-rawtif_selected_g_1000_1_offsetsub_ccut\bead_lf_g_00005(13)_260iter30.tif'	30	1.4199	2.1683
'Z:\Xuanwen\FLFMuf\ExpData\XW20220320_beads\rawtif_selected_g_selected\PSFFLFint_20220630_Green_Gly_10um-rawtif_selected_g_1000_1_offsetsub_ccut\bead_lf_g_00005(13)_487iter30.tif'	30	0.5902	1.4179
'Z:\Xuanwen\FLFMuf\ExpData\XW20220320_beads\rawtif_selected_g_selected\PSFFLFint_20220630_Green_Gly_10um-rawtif_selected_g_1000_1_offsetsub_ccut\bead_lf_g_00005(13)_840iter30.tif'	30	1.0039	1.8786
'Z:\Xuanwen\FLFMuf\ExpData\XW20220320_beads\rawtif_selected_g_selected\PSFFLFint_20220630_Green_Gly_10um-rawtif_selected_g_1000_1_offsetsub_ccut\bead_lf_g_00005(13)_894iter30.tif'	30	1.4448	2.7734
'Z:\Xuanwen\FLFMuf\ExpData\XW20220320_beads\rawtif_selected_g_selected\PSFFLFint_20220630_Green_Gly_10um-rawtif_selected_g_1000_1_offsetsub_ccut\bead_lf_g_00005(14)_10iter30.tif'	30	1.2927	2.3057
'Z:\Xuanwen\FLFMuf\ExpData\XW20220320_beads\rawtif_selected_g_selected\PSFFLFint_20220630_Green_Gly_10um-rawtif_selected_g_1000_1_offsetsub_ccut\bead_lf_g_00005(15)_1414iter30.tif'	30	1.2175	2.7751
'Z:\Xuanwen\FLFMuf\ExpData\XW20220320_beads\rawtif_selected_g_selected\PSFFLFint_20220630_Green_Gly_10um-rawtif_selected_g_1000_1_offsetsub_ccut\bead_lf_g_00005(15)_1652iter30.tif'	30	0.7285	1.7067
'Z:\Xuanwen\FLFMuf\ExpData\XW20220320_beads\rawtif_selected_g_selected\PSFFLFint_20220630_Green_Gly_10um-rawtif_selected_g_1000_1_offsetsub_ccut\bead_lf_g_00005(15)_699iter30.tif'	30	1.3411	2.8852
'Z:\Xuanwen\FLFMuf\ExpData\XW20220320_beads\rawtif_selected_g_selected\PSFFLFint_20220630_Green_Gly_10um-rawtif_selected_g_1000_1_offsetsub_ccut\bead_lf_g_00005(15)_941iter30.tif'	30	1.2148	2.2047
'Z:\Xuanwen\FLFMuf\ExpData\XW20220320_beads\rawtif_selected_g_selected\PSFFLFint_20220630_Green_Gly_10um-rawtif_selected_g_1000_1_offsetsub_ccut\bead_lf_g_00005(16)_1345iter30.tif'	30	1.17	2.747
'Z:\Xuanwen\FLFMuf\ExpData\XW20220320_beads\rawtif_selected_g_selected\PSFFLFint_20220630_Green_Gly_10um-rawtif_selected_g_1000_1_offsetsub_ccut\bead_lf_g_00005(17)_1373iter30.tif'	30	1.2418	2.4306
'Z:\Xuanwen\FLFMuf\ExpData\XW20220320_beads\rawtif_selected_g_selected\PSFFLFint_20220630_Green_Gly_10um-rawtif_selected_g_1000_1_offsetsub_ccut\bead_lf_g_00005(17)_1440iter30.tif'	30	1.1982	2.3971
'Z:\Xuanwen\FLFMuf\ExpData\XW20220320_beads\rawtif_selected_g_selected\PSFFLFint_20220630_Green_Gly_10um-rawtif_selected_g_1000_1_offsetsub_ccut\bead_lf_g_00005(17)_1891iter30.tif'	30	1.2388	2.4289
'Z:\Xuanwen\FLFMuf\ExpData\XW20220320_beads\rawtif_selected_g_selected\PSFFLFint_20220630_Green_Gly_10um-rawtif_selected_g_1000_1_offsetsub_ccut\bead_lf_g_00005(17)_1936iter30.tif'	30	1.2485	1.8844
'Z:\Xuanwen\FLFMuf\ExpData\XW20220320_beads\rawtif_selected_g_selected\PSFFLFint_20220630_Green_Gly_10um-rawtif_selected_g_1000_1_offsetsub_ccut\bead_lf_g_00005(18)_1766iter30.tif'	30	1.2509	2.6597
'Z:\Xuanwen\FLFMuf\ExpData\XW20220320_beads\rawtif_selected_g_selected\PSFFLFint_20220630_Green_Gly_10um-rawtif_selected_g_1000_1_offsetsub_ccut\bead_lf_g_00005(18)_1829iter30.tif'	30	1.22	2.4106
'Z:\Xuanwen\FLFMuf\ExpData\XW20220320_beads\rawtif_selected_g_selected\PSFFLFint_20220630_Green_Gly_10um-rawtif_selected_g_1000_1_offsetsub_ccut\bead_lf_g_00005(19)_1074iter30.tif'	30	1.2904	2.2643
'Z:\Xuanwen\FLFMuf\ExpData\XW20220320_beads\rawtif_selected_g_selected\PSFFLFint_20220630_Green_Gly_10um-rawtif_selected_g_1000_1_offsetsub_ccut\bead_lf_g_00005(19)_1610iter30.tif'	30	1.21	1.8899
'Z:\Xuanwen\FLFMuf\ExpData\XW20220320_beads\rawtif_selected_g_selected\PSFFLFint_20220630_Green_Gly_10um-rawtif_selected_g_1000_1_offsetsub_ccut\bead_lf_g_00005(19)_644iter30.tif'	30	1.1319	2.4702
'Z:\Xuanwen\FLFMuf\ExpData\XW20220320_beads\rawtif_selected_g_selected\PSFFLFint_20220630_Green_Gly_10um-rawtif_selected_g_1000_1_offsetsub_ccut\bead_lf_g_00005(20)_1460iter30.tif'	30	1.3334	2.5871
'Z:\Xuanwen\FLFMuf\ExpData\XW20220320_beads\rawtif_selected_g_selected\PSFFLFint_20220630_Green_Gly_10um-rawtif_selected_g_1000_1_offsetsub_ccut\bead_lf_g_00005(20)_1471iter30.tif'	30	1.1147	2.1677
'Z:\Xuanwen\FLFMuf\ExpData\XW20220320_beads\rawtif_selected_g_selected\PSFFLFint_20220630_Green_Gly_10um-rawtif_selected_g_1000_1_offsetsub_ccut\bead_lf_g_00005(20)_877iter30.tif'	30	1.2724	2.2817
'Z:\Xuanwen\FLFMuf\ExpData\XW20220320_beads\rawtif_selected_g_selected\PSFFLFint_20220630_Green_Gly_10um-rawtif_selected_g_1000_1_offsetsub_ccut\bead_lf_g_00005(20)_898iter30.tif'	30	1.2741	2.3398
'Z:\Xuanwen\FLFMuf\ExpData\XW20220320_beads\rawtif_selected_g_selected\PSFFLFint_20220630_Green_Gly_10um-rawtif_selected_g_1000_1_offsetsub_ccut\bead_lf_g_00005(20)_93iter30.tif'	30	1.1088	1.4683
'Z:\Xuanwen\FLFMuf\ExpData\XW20220320_beads\rawtif_selected_g_selected\PSFFLFint_20220630_Green_Gly_10um-rawtif_selected_g_1000_1_offsetsub_ccut\bead_lf_g_00005(21)_929iter30.tif'	30	1.3008	2.3337
'Z:\Xuanwen\FLFMuf\ExpData\XW20220320_beads\rawtif_selected_g_selected\PSFFLFint_20220630_Green_Gly_10um-rawtif_selected_g_1000_1_offsetsub_ccut\bead_lf_g_00005(22)_1067iter30.tif'	30	0.7861	2.57
'Z:\Xuanwen\FLFMuf\ExpData\XW20220320_beads\rawtif_selected_g_selected\PSFFLFint_20220630_Green_Gly_10um-rawtif_selected_g_1000_1_offsetsub_ccut\bead_lf_g_00005(22)_1106iter30.tif'	30	0.8102	1.3441
'Z:\Xuanwen\FLFMuf\ExpData\XW20220320_beads\rawtif_selected_g_selected\PSFFLFint_20220630_Green_Gly_10um-rawtif_selected_g_1000_1_offsetsub_ccut\bead_lf_g_00005(22)_1359iter30.tif'	30	1.2237	2.4555
'Z:\Xuanwen\FLFMuf\ExpData\XW20220320_beads\rawtif_selected_g_selected\PSFFLFint_20220630_Green_Gly_10um-rawtif_selected_g_1000_1_offsetsub_ccut\bead_lf_g_00005(22)_18iter30.tif'	30	1.2428	2.4959
'Z:\Xuanwen\FLFMuf\ExpData\XW20220320_beads\rawtif_selected_g_selected\PSFFLFint_20220630_Green_Gly_10um-rawtif_selected_g_1000_1_offsetsub_ccut\bead_lf_g_00005(22)_202iter30.tif'	30	1.3097	2.2735
'Z:\Xuanwen\FLFMuf\ExpData\XW20220320_beads\rawtif_selected_g_selected\PSFFLFint_20220630_Green_Gly_10um-rawtif_selected_g_1000_1_offsetsub_ccut\bead_lf_g_00005(22)_581iter30.tif'	30	1.0851	1.81
'Z:\Xuanwen\FLFMuf\ExpData\XW20220320_beads\rawtif_selected_g_selected\PSFFLFint_20220630_Green_Gly_10um-rawtif_selected_g_1000_1_offsetsub_ccut\bead_lf_g_00005(22)_603iter30.tif'	30	1.076	2.9003
'Z:\Xuanwen\FLFMuf\ExpData\XW20220320_beads\rawtif_selected_g_selected\PSFFLFint_20220630_Green_Gly_10um-rawtif_selected_g_1000_1_offsetsub_ccut\bead_lf_g_00005(23)_1841iter30.tif'	30	1.1267	2.7297
'Z:\Xuanwen\FLFMuf\ExpData\XW20220320_beads\rawtif_selected_g_selected\PSFFLFint_20220630_Green_Gly_10um-rawtif_selected_g_1000_1_offsetsub_ccut\bead_lf_g_00005(23)_295iter30.tif'	30	1.3666	2.1826
'Z:\Xuanwen\FLFMuf\ExpData\XW20220320_beads\rawtif_selected_g_selected\PSFFLFint_20220630_Green_Gly_10um-rawtif_selected_g_1000_1_offsetsub_ccut\bead_lf_g_00005(24)_1036iter30.tif'	30	1.2514	2.0593
'Z:\Xuanwen\FLFMuf\ExpData\XW20220320_beads\rawtif_selected_g_selected\PSFFLFint_20220630_Green_Gly_10um-rawtif_selected_g_1000_1_offsetsub_ccut\bead_lf_g_00005(24)_1695iter30.tif'	30	1.2648	1.8975
'Z:\Xuanwen\FLFMuf\ExpData\XW20220320_beads\rawtif_selected_g_selected\PSFFLFint_20220630_Green_Gly_10um-rawtif_selected_g_1000_1_offsetsub_ccut\bead_lf_g_00005(24)_1868iter30.tif'	30	0.9581	2.3296
'Z:\Xuanwen\FLFMuf\ExpData\XW20220320_beads\rawtif_selected_g_selected\PSFFLFint_20220630_Green_Gly_10um-rawtif_selected_g_1000_1_offsetsub_ccut\bead_lf_g_00005(24)_1884iter30.tif'	30	1.2563	2.8148
'Z:\Xuanwen\FLFMuf\ExpData\XW20220320_beads\rawtif_selected_g_selected\PSFFLFint_20220630_Green_Gly_10um-rawtif_selected_g_1000_1_offsetsub_ccut\bead_lf_g_00005(24)_843iter30.tif'	30	1.0617	2.1493
'Z:\Xuanwen\FLFMuf\ExpData\XW20220320_beads\rawtif_selected_g_selected\PSFFLFint_20220630_Green_Gly_10um-rawtif_selected_g_1000_1_offsetsub_ccut\bead_lf_g_00005(24)_91iter30.tif'	30	1.1553	2.2516
'Z:\Xuanwen\FLFMuf\ExpData\XW20220320_beads\rawtif_selected_g_selected\PSFFLFint_20220630_Green_Gly_10um-rawtif_selected_g_1000_1_offsetsub_ccut\bead_lf_g_00005(25)_1022iter30.tif'	30	1.4015	2.2967
'Z:\Xuanwen\FLFMuf\ExpData\XW20220320_beads\rawtif_selected_g_selected\PSFFLFint_20220630_Green_Gly_10um-rawtif_selected_g_1000_1_offsetsub_ccut\bead_lf_g_00005(25)_1224iter30.tif'	30	0.9098	1.5232
'Z:\Xuanwen\FLFMuf\ExpData\XW20220320_beads\rawtif_selected_g_selected\PSFFLFint_20220630_Green_Gly_10um-rawtif_selected_g_1000_1_offsetsub_ccut\bead_lf_g_00005(25)_1444iter30.tif'	30	0.999	1.9538
'Z:\Xuanwen\FLFMuf\ExpData\XW20220320_beads\rawtif_selected_g_selected\PSFFLFint_20220630_Green_Gly_10um-rawtif_selected_g_1000_1_offsetsub_ccut\bead_lf_g_00005(25)_217iter30.tif'	30	1.3254	2.418
'Z:\Xuanwen\FLFMuf\ExpData\XW20220320_beads\rawtif_selected_g_selected\PSFFLFint_20220630_Green_Gly_10um-rawtif_selected_g_1000_1_offsetsub_ccut\bead_lf_g_00005(25)_369iter30.tif'	30	1.2142	2.0742
'Z:\Xuanwen\FLFMuf\ExpData\XW20220320_beads\rawtif_selected_g_selected\PSFFLFint_20220630_Green_Gly_10um-rawtif_selected_g_1000_1_offsetsub_ccut\bead_lf_g_00005(25)_53iter30.tif'	30	1.2212	1.9844
'Z:\Xuanwen\FLFMuf\ExpData\XW20220320_beads\rawtif_selected_g_selected\PSFFLFint_20220630_Green_Gly_10um-rawtif_selected_g_1000_1_offsetsub_ccut\bead_lf_g_00005(25)_816iter30.tif'	30	1.053	1.9454
'Z:\Xuanwen\FLFMuf\ExpData\XW20220320_beads\rawtif_selected_g_selected\PSFFLFint_20220630_Green_Gly_10um-rawtif_selected_g_1000_1_offsetsub_ccut\bead_lf_g_00005(25)_953iter30.tif'	30	1.2279	1.7451
'Z:\Xuanwen\FLFMuf\ExpData\XW20220320_beads\rawtif_selected_g_selected\PSFFLFint_20220630_Green_Gly_10um-rawtif_selected_g_1000_1_offsetsub_ccut\bead_lf_g_00005(26)_473iter30.tif'	30	1.1057	2.4527
'Z:\Xuanwen\FLFMuf\ExpData\XW20220320_beads\rawtif_selected_g_selected\PSFFLFint_20220630_Green_Gly_10um-rawtif_selected_g_2000_1_ccut\bead_lf_g_00001(1)_1039iter30.tif'	30	2.8088	10.3804
'Z:\Xuanwen\FLFMuf\ExpData\XW20220320_beads\rawtif_selected_g_selected\PSFFLFint_20220630_Green_Gly_10um-rawtif_selected_g_2000_1_ccut\bead_lf_g_00001(1)_1042iter30.tif'	30	2.7017	8.3283
'Z:\Xuanwen\FLFMuf\ExpData\XW20220320_beads\rawtif_selected_g_selected\PSFFLFint_20220630_Green_Gly_10um-rawtif_selected_g_2000_1_ccut\bead_lf_g_00001(1)_1114iter30.tif'	30	1.6609	6.6334
'Z:\Xuanwen\FLFMuf\ExpData\XW20220320_beads\rawtif_selected_g_selected\PSFFLFint_20220630_Green_Gly_10um-rawtif_selected_g_2000_1_ccut\bead_lf_g_00001(1)_1117iter30.tif'	30	2.7003	7.9251
'Z:\Xuanwen\FLFMuf\ExpData\XW20220320_beads\rawtif_selected_g_selected\PSFFLFint_20220630_Green_Gly_10um-rawtif_selected_g_2000_1_ccut\bead_lf_g_00001(1)_113iter30.tif'	30	2.3169	7.6597
'Z:\Xuanwen\FLFMuf\ExpData\XW20220320_beads\rawtif_selected_g_selected\PSFFLFint_20220630_Green_Gly_10um-rawtif_selected_g_2000_1_ccut\bead_lf_g_00001(1)_1153iter30.tif'	30	2.5999	7.9151
'Z:\Xuanwen\FLFMuf\ExpData\XW20220320_beads\rawtif_selected_g_selected\PSFFLFint_20220630_Green_Gly_10um-rawtif_selected_g_2000_1_ccut\bead_lf_g_00001(1)_1199iter30.tif'	30	2.4003	7.9874
'Z:\Xuanwen\FLFMuf\ExpData\XW20220320_beads\rawtif_selected_g_selected\PSFFLFint_20220630_Green_Gly_10um-rawtif_selected_g_2000_1_ccut\bead_lf_g_00001(1)_1223iter30.tif'	30	1.7382	6.1766
'Z:\Xuanwen\FLFMuf\ExpData\XW20220320_beads\rawtif_selected_g_selected\PSFFLFint_20220630_Green_Gly_10um-rawtif_selected_g_2000_1_ccut\bead_lf_g_00001(1)_1260iter30.tif'	30	2.7383	10.212
'Z:\Xuanwen\FLFMuf\ExpData\XW20220320_beads\rawtif_selected_g_selected\PSFFLFint_20220630_Green_Gly_10um-rawtif_selected_g_2000_1_ccut\bead_lf_g_00001(1)_1272iter30.tif'	30	2.5871	7.2608
'Z:\Xuanwen\FLFMuf\ExpData\XW20220320_beads\rawtif_selected_g_selected\PSFFLFint_20220630_Green_Gly_10um-rawtif_selected_g_2000_1_ccut\bead_lf_g_00001(1)_127iter30.tif'	30	2.6105	9.3329
'Z:\Xuanwen\FLFMuf\ExpData\XW20220320_beads\rawtif_selected_g_selected\PSFFLFint_20220630_Green_Gly_10um-rawtif_selected_g_2000_1_ccut\bead_lf_g_00001(1)_1345iter30.tif'	30	1.9644	6.3116
'Z:\Xuanwen\FLFMuf\ExpData\XW20220320_beads\rawtif_selected_g_selected\PSFFLFint_20220630_Green_Gly_10um-rawtif_selected_g_2000_1_ccut\bead_lf_g_00001(1)_1346iter30.tif'	30	2.6592	8.8849
'Z:\Xuanwen\FLFMuf\ExpData\XW20220320_beads\rawtif_selected_g_selected\PSFFLFint_20220630_Green_Gly_10um-rawtif_selected_g_2000_1_ccut\bead_lf_g_00001(1)_1387iter30.tif'	30	0.8664	5.8564
'Z:\Xuanwen\FLFMuf\ExpData\XW20220320_beads\rawtif_selected_g_selected\PSFFLFint_20220630_Green_Gly_10um-rawtif_selected_g_2000_1_ccut\bead_lf_g_00001(1)_1404iter30.tif'	30	2.5992	7.9265
'Z:\Xuanwen\FLFMuf\ExpData\XW20220320_beads\rawtif_selected_g_selected\PSFFLFint_20220630_Green_Gly_10um-rawtif_selected_g_2000_1_ccut\bead_lf_g_00001(1)_1450iter30.tif'	30	2.6455	7.9019
'Z:\Xuanwen\FLFMuf\ExpData\XW20220320_beads\rawtif_selected_g_selected\PSFFLFint_20220630_Green_Gly_10um-rawtif_selected_g_2000_1_ccut\bead_lf_g_00001(1)_1464iter30.tif'	30	2.7504	8.7639
'Z:\Xuanwen\FLFMuf\ExpData\XW20220320_beads\rawtif_selected_g_selected\PSFFLFint_20220630_Green_Gly_10um-rawtif_selected_g_2000_1_ccut\bead_lf_g_00001(1)_1475iter30.tif'	30	2.622	9.3314
'Z:\Xuanwen\FLFMuf\ExpData\XW20220320_beads\rawtif_selected_g_selected\PSFFLFint_20220630_Green_Gly_10um-rawtif_selected_g_2000_1_ccut\bead_lf_g_00001(1)_1492iter30.tif'	30	2.6402	9.3941
'Z:\Xuanwen\FLFMuf\ExpData\XW20220320_beads\rawtif_selected_g_selected\PSFFLFint_20220630_Green_Gly_10um-rawtif_selected_g_2000_1_ccut\bead_lf_g_00001(1)_150iter30.tif'	30	3.0214	15.0887
'Z:\Xuanwen\FLFMuf\ExpData\XW20220320_beads\rawtif_selected_g_selected\PSFFLFint_20220630_Green_Gly_10um-rawtif_selected_g_2000_1_ccut\bead_lf_g_00001(1)_1519iter30.tif'	30	2.375	7.4179
'Z:\Xuanwen\FLFMuf\ExpData\XW20220320_beads\rawtif_selected_g_selected\PSFFLFint_20220630_Green_Gly_10um-rawtif_selected_g_2000_1_ccut\bead_lf_g_00001(1)_1531iter30.tif'	30	2.0122	6.9846
'Z:\Xuanwen\FLFMuf\ExpData\XW20220320_beads\rawtif_selected_g_selected\PSFFLFint_20220630_Green_Gly_10um-rawtif_selected_g_2000_1_ccut\bead_lf_g_00001(1)_1533iter30.tif'	30	2.4619	8.0399
'Z:\Xuanwen\FLFMuf\ExpData\XW20220320_beads\rawtif_selected_g_selected\PSFFLFint_20220630_Green_Gly_10um-rawtif_selected_g_2000_1_ccut\bead_lf_g_00001(1)_1539iter30.tif'	30	2.2566	7.6496
'Z:\Xuanwen\FLFMuf\ExpData\XW20220320_beads\rawtif_selected_g_selected\PSFFLFint_20220630_Green_Gly_10um-rawtif_selected_g_2000_1_ccut\bead_lf_g_00001(1)_1575iter30.tif'	30	2.6425	8.734
'Z:\Xuanwen\FLFMuf\ExpData\XW20220320_beads\rawtif_selected_g_selected\PSFFLFint_20220630_Green_Gly_10um-rawtif_selected_g_2000_1_ccut\bead_lf_g_00001(1)_1633iter30.tif'	30	2.4989	7.063
'Z:\Xuanwen\FLFMuf\ExpData\XW20220320_beads\rawtif_selected_g_selected\PSFFLFint_20220630_Green_Gly_10um-rawtif_selected_g_2000_1_ccut\bead_lf_g_00001(1)_1659iter30.tif'	30	2.6072	6.9792
'Z:\Xuanwen\FLFMuf\ExpData\XW20220320_beads\rawtif_selected_g_selected\PSFFLFint_20220630_Green_Gly_10um-rawtif_selected_g_2000_1_ccut\bead_lf_g_00001(1)_1728iter30.tif'	30	2.5534	10.3492
'Z:\Xuanwen\FLFMuf\ExpData\XW20220320_beads\rawtif_selected_g_selected\PSFFLFint_20220630_Green_Gly_10um-rawtif_selected_g_2000_1_ccut\bead_lf_g_00001(1)_1734iter30.tif'	30	2.7983	9.8813
'Z:\Xuanwen\FLFMuf\ExpData\XW20220320_beads\rawtif_selected_g_selected\PSFFLFint_20220630_Green_Gly_10um-rawtif_selected_g_2000_1_ccut\bead_lf_g_00001(1)_1754iter30.tif'	30	2.0801	7.8475
'Z:\Xuanwen\FLFMuf\ExpData\XW20220320_beads\rawtif_selected_g_selected\PSFFLFint_20220630_Green_Gly_10um-rawtif_selected_g_2000_1_ccut\bead_lf_g_00001(1)_1795iter30.tif'	30	2.4399	10.5354
'Z:\Xuanwen\FLFMuf\ExpData\XW20220320_beads\rawtif_selected_g_selected\PSFFLFint_20220630_Green_Gly_10um-rawtif_selected_g_2000_1_ccut\bead_lf_g_00001(1)_1843iter30.tif'	30	1.9206	8.1255
'Z:\Xuanwen\FLFMuf\ExpData\XW20220320_beads\rawtif_selected_g_selected\PSFFLFint_20220630_Green_Gly_10um-rawtif_selected_g_2000_1_ccut\bead_lf_g_00001(1)_1856iter30.tif'	30	2.7383	7.0914
'Z:\Xuanwen\FLFMuf\ExpData\XW20220320_beads\rawtif_selected_g_selected\PSFFLFint_20220630_Green_Gly_10um-rawtif_selected_g_2000_1_ccut\bead_lf_g_00001(1)_1858iter30.tif'	30	2.1849	7.4505
'Z:\Xuanwen\FLFMuf\ExpData\XW20220320_beads\rawtif_selected_g_selected\PSFFLFint_20220630_Green_Gly_10um-rawtif_selected_g_2000_1_ccut\bead_lf_g_00001(1)_187iter30.tif'	30	2.8069	11.7711
'Z:\Xuanwen\FLFMuf\ExpData\XW20220320_beads\rawtif_selected_g_selected\PSFFLFint_20220630_Green_Gly_10um-rawtif_selected_g_2000_1_ccut\bead_lf_g_00001(1)_1894iter30.tif'	30	2.5194	7.1402
'Z:\Xuanwen\FLFMuf\ExpData\XW20220320_beads\rawtif_selected_g_selected\PSFFLFint_20220630_Green_Gly_10um-rawtif_selected_g_2000_1_ccut\bead_lf_g_00001(1)_1898iter30.tif'	30	1.8238	6.0257
'Z:\Xuanwen\FLFMuf\ExpData\XW20220320_beads\rawtif_selected_g_selected\PSFFLFint_20220630_Green_Gly_10um-rawtif_selected_g_2000_1_ccut\bead_lf_g_00001(1)_1932iter30.tif'	30	2.0063	6.084
'Z:\Xuanwen\FLFMuf\ExpData\XW20220320_beads\rawtif_selected_g_selected\PSFFLFint_20220630_Green_Gly_10um-rawtif_selected_g_2000_1_ccut\bead_lf_g_00001(1)_1934iter30.tif'	30	3.0009	12.6319
'Z:\Xuanwen\FLFMuf\ExpData\XW20220320_beads\rawtif_selected_g_selected\PSFFLFint_20220630_Green_Gly_10um-rawtif_selected_g_2000_1_ccut\bead_lf_g_00001(1)_1948iter30.tif'	30	2.5981	8.4102
'Z:\Xuanwen\FLFMuf\ExpData\XW20220320_beads\rawtif_selected_g_selected\PSFFLFint_20220630_Green_Gly_10um-rawtif_selected_g_2000_1_ccut\bead_lf_g_00001(1)_1966iter30.tif'	30	2.7111	7.8839
'Z:\Xuanwen\FLFMuf\ExpData\XW20220320_beads\rawtif_selected_g_selected\PSFFLFint_20220630_Green_Gly_10um-rawtif_selected_g_2000_1_ccut\bead_lf_g_00001(1)_2044iter30.tif'	30	3.0683	16.2642
'Z:\Xuanwen\FLFMuf\ExpData\XW20220320_beads\rawtif_selected_g_selected\PSFFLFint_20220630_Green_Gly_10um-rawtif_selected_g_2000_1_ccut\bead_lf_g_00001(1)_2045iter30.tif'	59.3152	0	0.6051
'Z:\Xuanwen\FLFMuf\ExpData\XW20220320_beads\rawtif_selected_g_selected\PSFFLFint_20220630_Green_Gly_10um-rawtif_selected_g_2000_1_ccut\bead_lf_g_00001(1)_2061iter30.tif'	30	1.9337	8.1052
'Z:\Xuanwen\FLFMuf\ExpData\XW20220320_beads\rawtif_selected_g_selected\PSFFLFint_20220630_Green_Gly_10um-rawtif_selected_g_2000_1_ccut\bead_lf_g_00001(1)_2067iter30.tif'	30	2.5705	7.8887
'Z:\Xuanwen\FLFMuf\ExpData\XW20220320_beads\rawtif_selected_g_selected\PSFFLFint_20220630_Green_Gly_10um-rawtif_selected_g_2000_1_ccut\bead_lf_g_00001(1)_2075iter30.tif'	30	2.4992	10.1759
'Z:\Xuanwen\FLFMuf\ExpData\XW20220320_beads\rawtif_selected_g_selected\PSFFLFint_20220630_Green_Gly_10um-rawtif_selected_g_2000_1_ccut\bead_lf_g_00001(1)_2078iter30.tif'	30	2.3455	8.4555
'Z:\Xuanwen\FLFMuf\ExpData\XW20220320_beads\rawtif_selected_g_selected\PSFFLFint_20220630_Green_Gly_10um-rawtif_selected_g_2000_1_ccut\bead_lf_g_00001(1)_20iter30.tif'	30	2.7783	8.6318
'Z:\Xuanwen\FLFMuf\ExpData\XW20220320_beads\rawtif_selected_g_selected\PSFFLFint_20220630_Green_Gly_10um-rawtif_selected_g_2000_1_ccut\bead_lf_g_00001(1)_221iter30.tif'	30	2.7883	9.9399
'Z:\Xuanwen\FLFMuf\ExpData\XW20220320_beads\rawtif_selected_g_selected\PSFFLFint_20220630_Green_Gly_10um-rawtif_selected_g_2000_1_ccut\bead_lf_g_00001(1)_245iter30.tif'	30	2.4591	9.3582
'Z:\Xuanwen\FLFMuf\ExpData\XW20220320_beads\rawtif_selected_g_selected\PSFFLFint_20220630_Green_Gly_10um-rawtif_selected_g_2000_1_ccut\bead_lf_g_00001(1)_246iter30.tif'	30	2.7079	9.9668
'Z:\Xuanwen\FLFMuf\ExpData\XW20220320_beads\rawtif_selected_g_selected\PSFFLFint_20220630_Green_Gly_10um-rawtif_selected_g_2000_1_ccut\bead_lf_g_00001(1)_26iter30.tif'	30	2.7267	8.8287
'Z:\Xuanwen\FLFMuf\ExpData\XW20220320_beads\rawtif_selected_g_selected\PSFFLFint_20220630_Green_Gly_10um-rawtif_selected_g_2000_1_ccut\bead_lf_g_00001(1)_301iter30.tif'	58.9015	0	0.5937
'Z:\Xuanwen\FLFMuf\ExpData\XW20220320_beads\rawtif_selected_g_selected\PSFFLFint_20220630_Green_Gly_10um-rawtif_selected_g_2000_1_ccut\bead_lf_g_00001(1)_307iter30.tif'	30	2.5421	8.8379
'Z:\Xuanwen\FLFMuf\ExpData\XW20220320_beads\rawtif_selected_g_selected\PSFFLFint_20220630_Green_Gly_10um-rawtif_selected_g_2000_1_ccut\bead_lf_g_00001(1)_329iter30.tif'	30	2.5259	10.0821
'Z:\Xuanwen\FLFMuf\ExpData\XW20220320_beads\rawtif_selected_g_selected\PSFFLFint_20220630_Green_Gly_10um-rawtif_selected_g_2000_1_ccut\bead_lf_g_00001(1)_383iter30.tif'	30	1.4262	10.2112
'Z:\Xuanwen\FLFMuf\ExpData\XW20220320_beads\rawtif_selected_g_selected\PSFFLFint_20220630_Green_Gly_10um-rawtif_selected_g_2000_1_ccut\bead_lf_g_00001(1)_453iter30.tif'	30	1.781	7.3967
'Z:\Xuanwen\FLFMuf\ExpData\XW20220320_beads\rawtif_selected_g_selected\PSFFLFint_20220630_Green_Gly_10um-rawtif_selected_g_2000_1_ccut\bead_lf_g_00001(1)_466iter30.tif'	30	2.7725	8.5175
'Z:\Xuanwen\FLFMuf\ExpData\XW20220320_beads\rawtif_selected_g_selected\PSFFLFint_20220630_Green_Gly_10um-rawtif_selected_g_2000_1_ccut\bead_lf_g_00001(1)_524iter30.tif'	30	2.5114	8.4825
'Z:\Xuanwen\FLFMuf\ExpData\XW20220320_beads\rawtif_selected_g_selected\PSFFLFint_20220630_Green_Gly_10um-rawtif_selected_g_2000_1_ccut\bead_lf_g_00001(1)_555iter30.tif'	30	2.437	8.2681
'Z:\Xuanwen\FLFMuf\ExpData\XW20220320_beads\rawtif_selected_g_selected\PSFFLFint_20220630_Green_Gly_10um-rawtif_selected_g_2000_1_ccut\bead_lf_g_00001(1)_577iter30.tif'	30	2.7661	8.7846
'Z:\Xuanwen\FLFMuf\ExpData\XW20220320_beads\rawtif_selected_g_selected\PSFFLFint_20220630_Green_Gly_10um-rawtif_selected_g_2000_1_ccut\bead_lf_g_00001(1)_599iter30.tif'	30	2.6807	7.5327
'Z:\Xuanwen\FLFMuf\ExpData\XW20220320_beads\rawtif_selected_g_selected\PSFFLFint_20220630_Green_Gly_10um-rawtif_selected_g_2000_1_ccut\bead_lf_g_00001(1)_623iter30.tif'	30	2.6891	8.6411
'Z:\Xuanwen\FLFMuf\ExpData\XW20220320_beads\rawtif_selected_g_selected\PSFFLFint_20220630_Green_Gly_10um-rawtif_selected_g_2000_1_ccut\bead_lf_g_00001(1)_631iter30.tif'	30	2.721	9.3924
'Z:\Xuanwen\FLFMuf\ExpData\XW20220320_beads\rawtif_selected_g_selected\PSFFLFint_20220630_Green_Gly_10um-rawtif_selected_g_2000_1_ccut\bead_lf_g_00001(1)_639iter30.tif'	30	2.5397	8.956
'Z:\Xuanwen\FLFMuf\ExpData\XW20220320_beads\rawtif_selected_g_selected\PSFFLFint_20220630_Green_Gly_10um-rawtif_selected_g_2000_1_ccut\bead_lf_g_00001(1)_642iter30.tif'	30	2.4134	9.6317
'Z:\Xuanwen\FLFMuf\ExpData\XW20220320_beads\rawtif_selected_g_selected\PSFFLFint_20220630_Green_Gly_10um-rawtif_selected_g_2000_1_ccut\bead_lf_g_00001(1)_648iter30.tif'	30	1.071	0.3231
'Z:\Xuanwen\FLFMuf\ExpData\XW20220320_beads\rawtif_selected_g_selected\PSFFLFint_20220630_Green_Gly_10um-rawtif_selected_g_2000_1_ccut\bead_lf_g_00001(1)_653iter30.tif'	30	2.7339	10.2357
'Z:\Xuanwen\FLFMuf\ExpData\XW20220320_beads\rawtif_selected_g_selected\PSFFLFint_20220630_Green_Gly_10um-rawtif_selected_g_2000_1_ccut\bead_lf_g_00001(1)_669iter30.tif'	30	2.4652	9.1438
'Z:\Xuanwen\FLFMuf\ExpData\XW20220320_beads\rawtif_selected_g_selected\PSFFLFint_20220630_Green_Gly_10um-rawtif_selected_g_2000_1_ccut\bead_lf_g_00001(1)_71iter30.tif'	30	2.6635	10.89
'Z:\Xuanwen\FLFMuf\ExpData\XW20220320_beads\rawtif_selected_g_selected\PSFFLFint_20220630_Green_Gly_10um-rawtif_selected_g_2000_1_ccut\bead_lf_g_00001(1)_740iter30.tif'	30	3.5256	17.9412
'Z:\Xuanwen\FLFMuf\ExpData\XW20220320_beads\rawtif_selected_g_selected\PSFFLFint_20220630_Green_Gly_10um-rawtif_selected_g_2000_1_ccut\bead_lf_g_00001(1)_742iter30.tif'	30	0.9541	6.5686
'Z:\Xuanwen\FLFMuf\ExpData\XW20220320_beads\rawtif_selected_g_selected\PSFFLFint_20220630_Green_Gly_10um-rawtif_selected_g_2000_1_ccut\bead_lf_g_00001(1)_76iter30.tif'	30	2.5861	10.3998
'Z:\Xuanwen\FLFMuf\ExpData\XW20220320_beads\rawtif_selected_g_selected\PSFFLFint_20220630_Green_Gly_10um-rawtif_selected_g_2000_1_ccut\bead_lf_g_00001(1)_77iter30.tif'	30	2.5579	7.6739
'Z:\Xuanwen\FLFMuf\ExpData\XW20220320_beads\rawtif_selected_g_selected\PSFFLFint_20220630_Green_Gly_10um-rawtif_selected_g_2000_1_ccut\bead_lf_g_00001(1)_795iter30.tif'	30	2.8779	11.8876
'Z:\Xuanwen\FLFMuf\ExpData\XW20220320_beads\rawtif_selected_g_selected\PSFFLFint_20220630_Green_Gly_10um-rawtif_selected_g_2000_1_ccut\bead_lf_g_00001(1)_818iter30.tif'	30	2.5459	6.8918
'Z:\Xuanwen\FLFMuf\ExpData\XW20220320_beads\rawtif_selected_g_selected\PSFFLFint_20220630_Green_Gly_10um-rawtif_selected_g_2000_1_ccut\bead_lf_g_00001(1)_843iter30.tif'	30	1.6153	7.7273
'Z:\Xuanwen\FLFMuf\ExpData\XW20220320_beads\rawtif_selected_g_selected\PSFFLFint_20220630_Green_Gly_10um-rawtif_selected_g_2000_1_ccut\bead_lf_g_00001(1)_876iter30.tif'	30	2.7753	8.925
'Z:\Xuanwen\FLFMuf\ExpData\XW20220320_beads\rawtif_selected_g_selected\PSFFLFint_20220630_Green_Gly_10um-rawtif_selected_g_2000_1_ccut\bead_lf_g_00001(1)_923iter30.tif'	30	2.7363	8.1808
'Z:\Xuanwen\FLFMuf\ExpData\XW20220320_beads\rawtif_selected_g_selected\PSFFLFint_20220630_Green_Gly_10um-rawtif_selected_g_2000_1_ccut\bead_lf_g_00001(1)_936iter30.tif'	30	2.2184	9.3055
'Z:\Xuanwen\FLFMuf\ExpData\XW20220320_beads\rawtif_selected_g_selected\PSFFLFint_20220630_Green_Gly_10um-rawtif_selected_g_2000_1_ccut\bead_lf_g_00001(1)_945iter30.tif'	30	3.0656	12.2467
'Z:\Xuanwen\FLFMuf\ExpData\XW20220320_beads\rawtif_selected_g_selected\PSFFLFint_20220630_Green_Gly_10um-rawtif_selected_g_2000_1_ccut\bead_lf_g_00001(1)_964iter30.tif'	30	2.5126	9.0161
'Z:\Xuanwen\FLFMuf\ExpData\XW20220320_beads\rawtif_selected_g_selected\PSFFLFint_20220630_Green_Gly_10um-rawtif_selected_g_2000_1_ccut\bead_lf_g_00001(1)_970iter30.tif'	30	2.8668	17.7317
'Z:\Xuanwen\FLFMuf\ExpData\XW20220320_beads\rawtif_selected_g_selected\PSFFLFint_20220630_Green_Gly_10um-rawtif_selected_g_2000_1_ccut\bead_lf_g_00001(1)_97iter30.tif'	30	2.7406	10.7303
'Z:\Xuanwen\FLFMuf\ExpData\XW20220320_beads\rawtif_selected_g_selected\PSFFLFint_20220630_Green_Gly_10um-rawtif_selected_g_2000_1_ccut\bead_lf_g_00001(1)_982iter30.tif'	30	2.6866	8.5514
'Z:\Xuanwen\FLFMuf\ExpData\XW20220320_beads\rawtif_selected_g_selected\PSFFLFint_20220630_Green_Gly_10um-rawtif_selected_g_2000_1_ccut\bead_lf_g_00001(1)_996iter30.tif'	30	2.6819	9.8515
'Z:\Xuanwen\FLFMuf\ExpData\XW20220320_beads\rawtif_selected_g_selected\PSFFLFint_20220630_Green_Gly_10um-rawtif_selected_g_2000_1_ccut\bead_lf_g_00001(2)_1047iter30.tif'	30	2.6312	7.0189
'Z:\Xuanwen\FLFMuf\ExpData\XW20220320_beads\rawtif_selected_g_selected\PSFFLFint_20220630_Green_Gly_10um-rawtif_selected_g_2000_1_ccut\bead_lf_g_00001(2)_1066iter30.tif'	30	2.1757	8.5797
'Z:\Xuanwen\FLFMuf\ExpData\XW20220320_beads\rawtif_selected_g_selected\PSFFLFint_20220630_Green_Gly_10um-rawtif_selected_g_2000_1_ccut\bead_lf_g_00001(2)_1094iter30.tif'	30	1.8442	7.6938
'Z:\Xuanwen\FLFMuf\ExpData\XW20220320_beads\rawtif_selected_g_selected\PSFFLFint_20220630_Green_Gly_10um-rawtif_selected_g_2000_1_ccut\bead_lf_g_00001(2)_1110iter30.tif'	30	2.748	8.1558
'Z:\Xuanwen\FLFMuf\ExpData\XW20220320_beads\rawtif_selected_g_selected\PSFFLFint_20220630_Green_Gly_10um-rawtif_selected_g_2000_1_ccut\bead_lf_g_00001(2)_1148iter30.tif'	30	2.6232	7.7781
'Z:\Xuanwen\FLFMuf\ExpData\XW20220320_beads\rawtif_selected_g_selected\PSFFLFint_20220630_Green_Gly_10um-rawtif_selected_g_2000_1_ccut\bead_lf_g_00001(2)_1156iter30.tif'	30	2.5825	8.9449
'Z:\Xuanwen\FLFMuf\ExpData\XW20220320_beads\rawtif_selected_g_selected\PSFFLFint_20220630_Green_Gly_10um-rawtif_selected_g_2000_1_ccut\bead_lf_g_00001(2)_1168iter30.tif'	30	2.716	10.5605
'Z:\Xuanwen\FLFMuf\ExpData\XW20220320_beads\rawtif_selected_g_selected\PSFFLFint_20220630_Green_Gly_10um-rawtif_selected_g_2000_1_ccut\bead_lf_g_00001(2)_1223iter30.tif'	30	2.7162	9.534
'Z:\Xuanwen\FLFMuf\ExpData\XW20220320_beads\rawtif_selected_g_selected\PSFFLFint_20220630_Green_Gly_10um-rawtif_selected_g_2000_1_ccut\bead_lf_g_00001(2)_1402iter30.tif'	30	2.6837	10.5419
'Z:\Xuanwen\FLFMuf\ExpData\XW20220320_beads\rawtif_selected_g_selected\PSFFLFint_20220630_Green_Gly_10um-rawtif_selected_g_2000_1_ccut\bead_lf_g_00001(2)_1550iter30.tif'	30	2.7822	9.777
'Z:\Xuanwen\FLFMuf\ExpData\XW20220320_beads\rawtif_selected_g_selected\PSFFLFint_20220630_Green_Gly_10um-rawtif_selected_g_2000_1_ccut\bead_lf_g_00001(2)_1564iter30.tif'	30	1.6188	2.2782
'Z:\Xuanwen\FLFMuf\ExpData\XW20220320_beads\rawtif_selected_g_selected\PSFFLFint_20220630_Green_Gly_10um-rawtif_selected_g_2000_1_ccut\bead_lf_g_00001(2)_169iter30.tif'	30	2.7467	8.6891
'Z:\Xuanwen\FLFMuf\ExpData\XW20220320_beads\rawtif_selected_g_selected\PSFFLFint_20220630_Green_Gly_10um-rawtif_selected_g_2000_1_ccut\bead_lf_g_00001(2)_235iter30.tif'	30	2.4667	7.9217
'Z:\Xuanwen\FLFMuf\ExpData\XW20220320_beads\rawtif_selected_g_selected\PSFFLFint_20220630_Green_Gly_10um-rawtif_selected_g_2000_1_ccut\bead_lf_g_00001(2)_258iter30.tif'	30	1.7001	10.521
'Z:\Xuanwen\FLFMuf\ExpData\XW20220320_beads\rawtif_selected_g_selected\PSFFLFint_20220630_Green_Gly_10um-rawtif_selected_g_2000_1_ccut\bead_lf_g_00001(2)_264iter30.tif'	30	2.4037	9.2185
'Z:\Xuanwen\FLFMuf\ExpData\XW20220320_beads\rawtif_selected_g_selected\PSFFLFint_20220630_Green_Gly_10um-rawtif_selected_g_2000_1_ccut\bead_lf_g_00001(2)_267iter30.tif'	30	2.7122	8.1226
'Z:\Xuanwen\FLFMuf\ExpData\XW20220320_beads\rawtif_selected_g_selected\PSFFLFint_20220630_Green_Gly_10um-rawtif_selected_g_2000_1_ccut\bead_lf_g_00001(2)_272iter30.tif'	30	2.2046	6.6992
'Z:\Xuanwen\FLFMuf\ExpData\XW20220320_beads\rawtif_selected_g_selected\PSFFLFint_20220630_Green_Gly_10um-rawtif_selected_g_2000_1_ccut\bead_lf_g_00001(2)_278iter30.tif'	30	2.6526	8.0468
'Z:\Xuanwen\FLFMuf\ExpData\XW20220320_beads\rawtif_selected_g_selected\PSFFLFint_20220630_Green_Gly_10um-rawtif_selected_g_2000_1_ccut\bead_lf_g_00001(2)_320iter30.tif'	30	2.6483	8.1118
'Z:\Xuanwen\FLFMuf\ExpData\XW20220320_beads\rawtif_selected_g_selected\PSFFLFint_20220630_Green_Gly_10um-rawtif_selected_g_2000_1_ccut\bead_lf_g_00001(2)_322iter30.tif'	30	2.544	9.2198
'Z:\Xuanwen\FLFMuf\ExpData\XW20220320_beads\rawtif_selected_g_selected\PSFFLFint_20220630_Green_Gly_10um-rawtif_selected_g_2000_1_ccut\bead_lf_g_00001(2)_383iter30.tif'	30	2.7804	9.744
'Z:\Xuanwen\FLFMuf\ExpData\XW20220320_beads\rawtif_selected_g_selected\PSFFLFint_20220630_Green_Gly_10um-rawtif_selected_g_2000_1_ccut\bead_lf_g_00001(2)_387iter30.tif'	-1	-1	0
'Z:\Xuanwen\FLFMuf\ExpData\XW20220320_beads\rawtif_selected_g_selected\PSFFLFint_20220630_Green_Gly_10um-rawtif_selected_g_2000_1_ccut\bead_lf_g_00001(2)_442iter30.tif'	30	2.7276	8.534
'Z:\Xuanwen\FLFMuf\ExpData\XW20220320_beads\rawtif_selected_g_selected\PSFFLFint_20220630_Green_Gly_10um-rawtif_selected_g_2000_1_ccut\bead_lf_g_00001(2)_512iter30.tif'	30	2.7046	6.9893
'Z:\Xuanwen\FLFMuf\ExpData\XW20220320_beads\rawtif_selected_g_selected\PSFFLFint_20220630_Green_Gly_10um-rawtif_selected_g_2000_1_ccut\bead_lf_g_00001(2)_54iter30.tif'	30	1.6917	8.2598
'Z:\Xuanwen\FLFMuf\ExpData\XW20220320_beads\rawtif_selected_g_selected\PSFFLFint_20220630_Green_Gly_10um-rawtif_selected_g_2000_1_ccut\bead_lf_g_00001(2)_563iter30.tif'	30	2.3821	7.2618
'Z:\Xuanwen\FLFMuf\ExpData\XW20220320_beads\rawtif_selected_g_selected\PSFFLFint_20220630_Green_Gly_10um-rawtif_selected_g_2000_1_ccut\bead_lf_g_00001(2)_593iter30.tif'	30	2.6878	8.6523
'Z:\Xuanwen\FLFMuf\ExpData\XW20220320_beads\rawtif_selected_g_selected\PSFFLFint_20220630_Green_Gly_10um-rawtif_selected_g_2000_1_ccut\bead_lf_g_00001(2)_616iter30.tif'	-1	-1	0
'Z:\Xuanwen\FLFMuf\ExpData\XW20220320_beads\rawtif_selected_g_selected\PSFFLFint_20220630_Green_Gly_10um-rawtif_selected_g_2000_1_ccut\bead_lf_g_00001(2)_618iter30.tif'	30	2.3965	9.3157
'Z:\Xuanwen\FLFMuf\ExpData\XW20220320_beads\rawtif_selected_g_selected\PSFFLFint_20220630_Green_Gly_10um-rawtif_selected_g_2000_1_ccut\bead_lf_g_00001(2)_678iter30.tif'	30	2.218	5.7427
'Z:\Xuanwen\FLFMuf\ExpData\XW20220320_beads\rawtif_selected_g_selected\PSFFLFint_20220630_Green_Gly_10um-rawtif_selected_g_2000_1_ccut\bead_lf_g_00001(2)_862iter30.tif'	30	2.1954	9.0116
'Z:\Xuanwen\FLFMuf\ExpData\XW20220320_beads\rawtif_selected_g_selected\PSFFLFint_20220630_Green_Gly_10um-rawtif_selected_g_2000_1_ccut\bead_lf_g_00001(2)_885iter30.tif'	30	2.6838	7.7677
'Z:\Xuanwen\FLFMuf\ExpData\XW20220320_beads\rawtif_selected_g_selected\PSFFLFint_20220630_Green_Gly_10um-rawtif_selected_g_2000_1_ccut\bead_lf_g_00001(2)_910iter30.tif'	30	2.6532	8.4365
'Z:\Xuanwen\FLFMuf\ExpData\XW20220320_beads\rawtif_selected_g_selected\PSFFLFint_20220630_Green_Gly_10um-rawtif_selected_g_2000_1_ccut\bead_lf_g_00001(2)_911iter30.tif'	30	2.7569	7.8863
'Z:\Xuanwen\FLFMuf\ExpData\XW20220320_beads\rawtif_selected_g_selected\PSFFLFint_20220630_Green_Gly_10um-rawtif_selected_g_2000_1_ccut\bead_lf_g_00001(2)_954iter30.tif'	30	2.5774	8.9244
'Z:\Xuanwen\FLFMuf\ExpData\XW20220320_beads\rawtif_selected_g_selected\PSFFLFint_20220630_Green_Gly_10um-rawtif_selected_g_2000_1_ccut\bead_lf_g_00001(2)_962iter30.tif'	30	2.717	8.3489
'Z:\Xuanwen\FLFMuf\ExpData\XW20220320_beads\rawtif_selected_g_selected\PSFFLFint_20220630_Green_Gly_10um-rawtif_selected_g_4000_1_ccut\bead_lf_g_00001(1)_1144iter30.tif'	51.83	0	0.8138
'Z:\Xuanwen\FLFMuf\ExpData\XW20220320_beads\rawtif_selected_g_selected\PSFFLFint_20220630_Green_Gly_10um-rawtif_selected_g_4000_1_ccut\bead_lf_g_00001(1)_1167iter30.tif'	30	3.9436	61.2556
'Z:\Xuanwen\FLFMuf\ExpData\XW20220320_beads\rawtif_selected_g_selected\PSFFLFint_20220630_Green_Gly_10um-rawtif_selected_g_4000_1_ccut\bead_lf_g_00001(1)_1180iter30.tif'	30	2.6294	31.5392
'Z:\Xuanwen\FLFMuf\ExpData\XW20220320_beads\rawtif_selected_g_selected\PSFFLFint_20220630_Green_Gly_10um-rawtif_selected_g_4000_1_ccut\bead_lf_g_00001(1)_1549iter30.tif'	30	3.2858	50.4025
'Z:\Xuanwen\FLFMuf\ExpData\XW20220320_beads\rawtif_selected_g_selected\PSFFLFint_20220630_Green_Gly_10um-rawtif_selected_g_4000_1_ccut\bead_lf_g_00001(1)_1551iter30.tif'	30	2.6006	77.2634
'Z:\Xuanwen\FLFMuf\ExpData\XW20220320_beads\rawtif_selected_g_selected\PSFFLFint_20220630_Green_Gly_10um-rawtif_selected_g_4000_1_ccut\bead_lf_g_00001(1)_2026iter30.tif'	30	3.9627	43.9569
'Z:\Xuanwen\FLFMuf\ExpData\XW20220320_beads\rawtif_selected_g_selected\PSFFLFint_20220630_Green_Gly_10um-rawtif_selected_g_4000_1_ccut\bead_lf_g_00001(1)_280iter30.tif'	30	2.9353	41.6439
'Z:\Xuanwen\FLFMuf\ExpData\XW20220320_beads\rawtif_selected_g_selected\PSFFLFint_20220630_Green_Gly_10um-rawtif_selected_g_4000_1_ccut\bead_lf_g_00001(1)_949iter30.tif'	30	3.1815	35.3416
'Z:\Xuanwen\FLFMuf\ExpData\XW20220320_beads\rawtif_selected_g_selected\PSFFLFint_20220630_Green_Gly_10um-rawtif_selected_g_4000_1_ccut\bead_lf_g_00001(12)_940iter30.tif'	34.7315	2.2761	44.3487
'Z:\Xuanwen\FLFMuf\ExpData\XW20220320_beads\rawtif_selected_g_selected\PSFFLFint_20220630_Green_Gly_10um-rawtif_selected_g_4000_1_ccut\bead_lf_g_00001(13)_1598iter30.tif'	30	2.485	30.3058
'Z:\Xuanwen\FLFMuf\ExpData\XW20220320_beads\rawtif_selected_g_selected\PSFFLFint_20220630_Green_Gly_10um-rawtif_selected_g_4000_1_ccut\bead_lf_g_00001(13)_754iter30.tif'	30	2.0254	2.7303
'Z:\Xuanwen\FLFMuf\ExpData\XW20220320_beads\rawtif_selected_g_selected\PSFFLFint_20220630_Green_Gly_10um-rawtif_selected_g_4000_1_ccut\bead_lf_g_00001(14)_1116iter30.tif'	-1	-1	0
'Z:\Xuanwen\FLFMuf\ExpData\XW20220320_beads\rawtif_selected_g_selected\PSFFLFint_20220630_Green_Gly_10um-rawtif_selected_g_4000_1_ccut\bead_lf_g_00001(14)_1299iter30.tif'	30	2.6006	26.5529
'Z:\Xuanwen\FLFMuf\ExpData\XW20220320_beads\rawtif_selected_g_selected\PSFFLFint_20220630_Green_Gly_10um-rawtif_selected_g_4000_1_ccut\bead_lf_g_00001(14)_152iter30.tif'	41.431	1.2493	0.715
'Z:\Xuanwen\FLFMuf\ExpData\XW20220320_beads\rawtif_selected_g_selected\PSFFLFint_20220630_Green_Gly_10um-rawtif_selected_g_4000_1_ccut\bead_lf_g_00001(14)_1650iter30.tif'	30	3.9045	51.7904
'Z:\Xuanwen\FLFMuf\ExpData\XW20220320_beads\rawtif_selected_g_selected\PSFFLFint_20220630_Green_Gly_10um-rawtif_selected_g_4000_1_ccut\bead_lf_g_00001(14)_1669iter30.tif'	30	1.2159	3.7533
'Z:\Xuanwen\FLFMuf\ExpData\XW20220320_beads\rawtif_selected_g_selected\PSFFLFint_20220630_Green_Gly_10um-rawtif_selected_g_4000_1_ccut\bead_lf_g_00001(14)_17iter30.tif'	30	3.712	45.3116
'Z:\Xuanwen\FLFMuf\ExpData\XW20220320_beads\rawtif_selected_g_selected\PSFFLFint_20220630_Green_Gly_10um-rawtif_selected_g_4000_1_ccut\bead_lf_g_00001(14)_2003iter30.tif'	61.7678	0	0.4511
'Z:\Xuanwen\FLFMuf\ExpData\XW20220320_beads\rawtif_selected_g_selected\PSFFLFint_20220630_Green_Gly_10um-rawtif_selected_g_4000_1_ccut\bead_lf_g_00001(14)_3iter30.tif'	30	2.4894	3.8331
'Z:\Xuanwen\FLFMuf\ExpData\XW20220320_beads\rawtif_selected_g_selected\PSFFLFint_20220630_Green_Gly_10um-rawtif_selected_g_4000_1_ccut\bead_lf_g_00001(14)_4iter30.tif'	30	2.2437	3.3444
'Z:\Xuanwen\FLFMuf\ExpData\XW20220320_beads\rawtif_selected_g_selected\PSFFLFint_20220630_Green_Gly_10um-rawtif_selected_g_4000_1_ccut\bead_lf_g_00001(15)_1389iter30.tif'	30	3.5297	6.9234
'Z:\Xuanwen\FLFMuf\ExpData\XW20220320_beads\rawtif_selected_g_selected\PSFFLFint_20220630_Green_Gly_10um-rawtif_selected_g_4000_1_ccut\bead_lf_g_00001(16)_1599iter30.tif'	30	3.812	44.9855
'Z:\Xuanwen\FLFMuf\ExpData\XW20220320_beads\rawtif_selected_g_selected\PSFFLFint_20220630_Green_Gly_10um-rawtif_selected_g_4000_1_ccut\bead_lf_g_00001(17)_1176iter30.tif'	30	1.5326	51.1901
'Z:\Xuanwen\FLFMuf\ExpData\XW20220320_beads\rawtif_selected_g_selected\PSFFLFint_20220630_Green_Gly_10um-rawtif_selected_g_4000_1_ccut\bead_lf_g_00001(17)_1235iter30.tif'	30	2.7471	51.9939
'Z:\Xuanwen\FLFMuf\ExpData\XW20220320_beads\rawtif_selected_g_selected\PSFFLFint_20220630_Green_Gly_10um-rawtif_selected_g_4000_1_ccut\bead_lf_g_00001(18)_1293iter30.tif'	30	2.9653	56.3113
'Z:\Xuanwen\FLFMuf\ExpData\XW20220320_beads\rawtif_selected_g_selected\PSFFLFint_20220630_Green_Gly_10um-rawtif_selected_g_4000_1_ccut\bead_lf_g_00001(18)_1462iter30.tif'	30	2.6118	32.491
'Z:\Xuanwen\FLFMuf\ExpData\XW20220320_beads\rawtif_selected_g_selected\PSFFLFint_20220630_Green_Gly_10um-rawtif_selected_g_4000_1_ccut\bead_lf_g_00001(18)_1749iter30.tif'	30	3.9272	41.0977
'Z:\Xuanwen\FLFMuf\ExpData\XW20220320_beads\rawtif_selected_g_selected\PSFFLFint_20220630_Green_Gly_10um-rawtif_selected_g_4000_1_ccut\bead_lf_g_00001(18)_362iter30.tif'	36.9362	3.6534	48.6271
'Z:\Xuanwen\FLFMuf\ExpData\XW20220320_beads\rawtif_selected_g_selected\PSFFLFint_20220630_Green_Gly_10um-rawtif_selected_g_4000_1_ccut\bead_lf_g_00001(18)_641iter30.tif'	30	3.5162	25.6295
'Z:\Xuanwen\FLFMuf\ExpData\XW20220320_beads\rawtif_selected_g_selected\PSFFLFint_20220630_Green_Gly_10um-rawtif_selected_g_4000_1_ccut\bead_lf_g_00001(19)_1602iter30.tif'	30	2.6709	35.5146
'Z:\Xuanwen\FLFMuf\ExpData\XW20220320_beads\rawtif_selected_g_selected\PSFFLFint_20220630_Green_Gly_10um-rawtif_selected_g_4000_1_ccut\bead_lf_g_00001(19)_2017iter30.tif'	30	2.3846	20.4534
'Z:\Xuanwen\FLFMuf\ExpData\XW20220320_beads\rawtif_selected_g_selected\PSFFLFint_20220630_Green_Gly_10um-rawtif_selected_g_4000_1_ccut\bead_lf_g_00001(19)_2079iter30.tif'	37.9614	3.6168	40.6531
'Z:\Xuanwen\FLFMuf\ExpData\XW20220320_beads\rawtif_selected_g_selected\PSFFLFint_20220630_Green_Gly_10um-rawtif_selected_g_4000_1_ccut\bead_lf_g_00001(19)_426iter30.tif'	30	3.5301	50.0223
'Z:\Xuanwen\FLFMuf\ExpData\XW20220320_beads\rawtif_selected_g_selected\PSFFLFint_20220630_Green_Gly_10um-rawtif_selected_g_4000_1_ccut\bead_lf_g_00001(19)_975iter30.tif'	30	3.9624	30.7593
'Z:\Xuanwen\FLFMuf\ExpData\XW20220320_beads\rawtif_selected_g_selected\PSFFLFint_20220630_Green_Gly_10um-rawtif_selected_g_4000_1_ccut\bead_lf_g_00001(2)_388iter30.tif'	30	3.3911	52.767
'Z:\Xuanwen\FLFMuf\ExpData\XW20220320_beads\rawtif_selected_g_selected\PSFFLFint_20220630_Green_Gly_10um-rawtif_selected_g_4000_1_ccut\bead_lf_g_00001(2)_480iter30.tif'	30	4.89	50.8286
'Z:\Xuanwen\FLFMuf\ExpData\XW20220320_beads\rawtif_selected_g_selected\PSFFLFint_20220630_Green_Gly_10um-rawtif_selected_g_4000_1_ccut\bead_lf_g_00001(2)_545iter30.tif'	30	3.7455	49.1014
'Z:\Xuanwen\FLFMuf\ExpData\XW20220320_beads\rawtif_selected_g_selected\PSFFLFint_20220630_Green_Gly_10um-rawtif_selected_g_4000_1_ccut\bead_lf_g_00001(2)_5iter30.tif'	30	2.3268	41.8099
'Z:\Xuanwen\FLFMuf\ExpData\XW20220320_beads\rawtif_selected_g_selected\PSFFLFint_20220630_Green_Gly_10um-rawtif_selected_g_4000_1_ccut\bead_lf_g_00001(2)_907iter30.tif'	30	3.6563	36.314
'Z:\Xuanwen\FLFMuf\ExpData\XW20220320_beads\rawtif_selected_g_selected\PSFFLFint_20220630_Green_Gly_10um-rawtif_selected_g_4000_1_ccut\bead_lf_g_00001(2)_908iter30.tif'	30	2.1999	52.1782
'Z:\Xuanwen\FLFMuf\ExpData\XW20220320_beads\rawtif_selected_g_selected\PSFFLFint_20220630_Green_Gly_10um-rawtif_selected_g_4000_1_ccut\bead_lf_g_00001(20)_1329iter30.tif'	30	2.8068	0.6877
'Z:\Xuanwen\FLFMuf\ExpData\XW20220320_beads\rawtif_selected_g_selected\PSFFLFint_20220630_Green_Gly_10um-rawtif_selected_g_4000_1_ccut\bead_lf_g_00001(20)_1665iter30.tif'	30	3.01	32.1509
'Z:\Xuanwen\FLFMuf\ExpData\XW20220320_beads\rawtif_selected_g_selected\PSFFLFint_20220630_Green_Gly_10um-rawtif_selected_g_4000_1_ccut\bead_lf_g_00001(20)_194iter30.tif'	33.1173	3.4275	39.7444
'Z:\Xuanwen\FLFMuf\ExpData\XW20220320_beads\rawtif_selected_g_selected\PSFFLFint_20220630_Green_Gly_10um-rawtif_selected_g_4000_1_ccut\bead_lf_g_00001(20)_774iter30.tif'	30	2.2362	2.1362
'Z:\Xuanwen\FLFMuf\ExpData\XW20220320_beads\rawtif_selected_g_selected\PSFFLFint_20220630_Green_Gly_10um-rawtif_selected_g_4000_1_ccut\bead_lf_g_00001(21)_1537iter30.tif'	35.0261	3.9459	48.5708
'Z:\Xuanwen\FLFMuf\ExpData\XW20220320_beads\rawtif_selected_g_selected\PSFFLFint_20220630_Green_Gly_10um-rawtif_selected_g_4000_1_ccut\bead_lf_g_00001(21)_605iter30.tif'	30	2.4167	24.6333
'Z:\Xuanwen\FLFMuf\ExpData\XW20220320_beads\rawtif_selected_g_selected\PSFFLFint_20220630_Green_Gly_10um-rawtif_selected_g_4000_1_ccut\bead_lf_g_00001(21)_81iter30.tif'	30	4.1098	50.9211
'Z:\Xuanwen\FLFMuf\ExpData\XW20220320_beads\rawtif_selected_g_selected\PSFFLFint_20220630_Green_Gly_10um-rawtif_selected_g_4000_1_ccut\bead_lf_g_00001(22)_114iter30.tif'	30	3.1016	40.4904
'Z:\Xuanwen\FLFMuf\ExpData\XW20220320_beads\rawtif_selected_g_selected\PSFFLFint_20220630_Green_Gly_10um-rawtif_selected_g_4000_1_ccut\bead_lf_g_00001(22)_905iter30.tif'	37.4763	2.9736	31.1147
'Z:\Xuanwen\FLFMuf\ExpData\XW20220320_beads\rawtif_selected_g_selected\PSFFLFint_20220630_Green_Gly_10um-rawtif_selected_g_4000_1_ccut\bead_lf_g_00001(23)_1223iter30.tif'	30	4.1936	33.2925
'Z:\Xuanwen\FLFMuf\ExpData\XW20220320_beads\rawtif_selected_g_selected\PSFFLFint_20220630_Green_Gly_10um-rawtif_selected_g_4000_1_ccut\bead_lf_g_00001(23)_4iter30.tif'	30	4.3951	43.7437
'Z:\Xuanwen\FLFMuf\ExpData\XW20220320_beads\rawtif_selected_g_selected\PSFFLFint_20220630_Green_Gly_10um-rawtif_selected_g_4000_1_ccut\bead_lf_g_00001(23)_510iter30.tif'	30	4.2427	49.4191
'Z:\Xuanwen\FLFMuf\ExpData\XW20220320_beads\rawtif_selected_g_selected\PSFFLFint_20220630_Green_Gly_10um-rawtif_selected_g_4000_1_ccut\bead_lf_g_00001(23)_649iter30.tif'	34.3648	3.8003	49.9362
'Z:\Xuanwen\FLFMuf\ExpData\XW20220320_beads\rawtif_selected_g_selected\PSFFLFint_20220630_Green_Gly_10um-rawtif_selected_g_4000_1_ccut\bead_lf_g_00001(23)_673iter30.tif'	30	4.3534	54.8316
'Z:\Xuanwen\FLFMuf\ExpData\XW20220320_beads\rawtif_selected_g_selected\PSFFLFint_20220630_Green_Gly_10um-rawtif_selected_g_4000_1_ccut\bead_lf_g_00001(24)_1575iter30.tif'	30	3.0764	20.4942
'Z:\Xuanwen\FLFMuf\ExpData\XW20220320_beads\rawtif_selected_g_selected\PSFFLFint_20220630_Green_Gly_10um-rawtif_selected_g_4000_1_ccut\bead_lf_g_00001(24)_1897iter30.tif'	30	4.7623	65.1082
'Z:\Xuanwen\FLFMuf\ExpData\XW20220320_beads\rawtif_selected_g_selected\PSFFLFint_20220630_Green_Gly_10um-rawtif_selected_g_4000_1_ccut\bead_lf_g_00001(24)_236iter30.tif'	30	4.4817	53.2842
'Z:\Xuanwen\FLFMuf\ExpData\XW20220320_beads\rawtif_selected_g_selected\PSFFLFint_20220630_Green_Gly_10um-rawtif_selected_g_4000_1_ccut\bead_lf_g_00001(25)_153iter30.tif'	30	2.9966	35.9117
'Z:\Xuanwen\FLFMuf\ExpData\XW20220320_beads\rawtif_selected_g_selected\PSFFLFint_20220630_Green_Gly_10um-rawtif_selected_g_4000_1_ccut\bead_lf_g_00001(26)_509iter30.tif'	30	2.9054	38.7494
'Z:\Xuanwen\FLFMuf\ExpData\XW20220320_beads\rawtif_selected_g_selected\PSFFLFint_20220630_Green_Gly_10um-rawtif_selected_g_4000_1_ccut\bead_lf_g_00001(3)_1011iter30.tif'	30	3.4413	56.8375
'Z:\Xuanwen\FLFMuf\ExpData\XW20220320_beads\rawtif_selected_g_selected\PSFFLFint_20220630_Green_Gly_10um-rawtif_selected_g_4000_1_ccut\bead_lf_g_00001(3)_1317iter30.tif'	53.8621	0	0.5498
'Z:\Xuanwen\FLFMuf\ExpData\XW20220320_beads\rawtif_selected_g_selected\PSFFLFint_20220630_Green_Gly_10um-rawtif_selected_g_4000_1_ccut\bead_lf_g_00001(3)_1672iter30.tif'	30	1.3545	48.5865
'Z:\Xuanwen\FLFMuf\ExpData\XW20220320_beads\rawtif_selected_g_selected\PSFFLFint_20220630_Green_Gly_10um-rawtif_selected_g_4000_1_ccut\bead_lf_g_00001(3)_2010iter30.tif'	30	2.4136	24.4254
'Z:\Xuanwen\FLFMuf\ExpData\XW20220320_beads\rawtif_selected_g_selected\PSFFLFint_20220630_Green_Gly_10um-rawtif_selected_g_4000_1_ccut\bead_lf_g_00001(3)_2011iter30.tif'	30	4.0645	44.9456
'Z:\Xuanwen\FLFMuf\ExpData\XW20220320_beads\rawtif_selected_g_selected\PSFFLFint_20220630_Green_Gly_10um-rawtif_selected_g_4000_1_ccut\bead_lf_g_00001(3)_452iter30.tif'	30	3.0527	41.04
'Z:\Xuanwen\FLFMuf\ExpData\XW20220320_beads\rawtif_selected_g_selected\PSFFLFint_20220630_Green_Gly_10um-rawtif_selected_g_4000_1_ccut\bead_lf_g_00001(4)_1686iter30.tif'	30	4.3185	61.7164
'Z:\Xuanwen\FLFMuf\ExpData\XW20220320_beads\rawtif_selected_g_selected\PSFFLFint_20220630_Green_Gly_10um-rawtif_selected_g_4000_1_ccut\bead_lf_g_00001(4)_1687iter30.tif'	30	4.3636	57.2691
'Z:\Xuanwen\FLFMuf\ExpData\XW20220320_beads\rawtif_selected_g_selected\PSFFLFint_20220630_Green_Gly_10um-rawtif_selected_g_4000_1_ccut\bead_lf_g_00001(4)_204iter30.tif'	30	3.3474	43.1619
'Z:\Xuanwen\FLFMuf\ExpData\XW20220320_beads\rawtif_selected_g_selected\PSFFLFint_20220630_Green_Gly_10um-rawtif_selected_g_4000_1_ccut\bead_lf_g_00001(4)_337iter30.tif'	30	4.2079	57.4026
'Z:\Xuanwen\FLFMuf\ExpData\XW20220320_beads\rawtif_selected_g_selected\PSFFLFint_20220630_Green_Gly_10um-rawtif_selected_g_4000_1_ccut\bead_lf_g_00001(4)_474iter30.tif'	30	3.7174	110.309
'Z:\Xuanwen\FLFMuf\ExpData\XW20220320_beads\rawtif_selected_g_selected\PSFFLFint_20220630_Green_Gly_10um-rawtif_selected_g_4000_1_ccut\bead_lf_g_00001(5)_530iter30.tif'	30	4.5864	62.2486
'Z:\Xuanwen\FLFMuf\ExpData\XW20220320_beads\rawtif_selected_g_selected\PSFFLFint_20220630_Green_Gly_10um-rawtif_selected_g_4000_1_ccut\bead_lf_g_00001(6)_1247iter30.tif'	30	4.6142	81.462
'Z:\Xuanwen\FLFMuf\ExpData\XW20220320_beads\rawtif_selected_g_selected\PSFFLFint_20220630_Green_Gly_10um-rawtif_selected_g_4000_1_ccut\bead_lf_g_00001(6)_1375iter30.tif'	30	4.1422	56.621
'Z:\Xuanwen\FLFMuf\ExpData\XW20220320_beads\rawtif_selected_g_selected\PSFFLFint_20220630_Green_Gly_10um-rawtif_selected_g_4000_1_ccut\bead_lf_g_00001(6)_1517iter30.tif'	30	2.1841	18.7063
'Z:\Xuanwen\FLFMuf\ExpData\XW20220320_beads\rawtif_selected_g_selected\PSFFLFint_20220630_Green_Gly_10um-rawtif_selected_g_4000_1_ccut\bead_lf_g_00001(6)_1755iter30.tif'	33.8882	2.9885	32.6436
'Z:\Xuanwen\FLFMuf\ExpData\XW20220320_beads\rawtif_selected_g_selected\PSFFLFint_20220630_Green_Gly_10um-rawtif_selected_g_4000_1_ccut\bead_lf_g_00001(6)_1896iter30.tif'	32.8634	3.8338	50.1465
'Z:\Xuanwen\FLFMuf\ExpData\XW20220320_beads\rawtif_selected_g_selected\PSFFLFint_20220630_Green_Gly_10um-rawtif_selected_g_4000_1_ccut\bead_lf_g_00001(6)_980iter30.tif'	34.3735	3.5087	47.0201
'Z:\Xuanwen\FLFMuf\ExpData\XW20220320_beads\rawtif_selected_g_selected\PSFFLFint_20220630_Green_Gly_10um-rawtif_selected_g_4000_1_ccut\bead_lf_g_00001(7)_1102iter30.tif'	30	3.2837	40.8245
'Z:\Xuanwen\FLFMuf\ExpData\XW20220320_beads\rawtif_selected_g_selected\PSFFLFint_20220630_Green_Gly_10um-rawtif_selected_g_4000_1_ccut\bead_lf_g_00001(7)_1439iter30.tif'	39.2985	3.2762	52.5798
'Z:\Xuanwen\FLFMuf\ExpData\XW20220320_beads\rawtif_selected_g_selected\PSFFLFint_20220630_Green_Gly_10um-rawtif_selected_g_4000_1_ccut\bead_lf_g_00001(7)_166iter30.tif'	35.4686	3.732	50.6095
'Z:\Xuanwen\FLFMuf\ExpData\XW20220320_beads\rawtif_selected_g_selected\PSFFLFint_20220630_Green_Gly_10um-rawtif_selected_g_4000_1_ccut\bead_lf_g_00001(7)_343iter30.tif'	30	4.2197	49.3265
'Z:\Xuanwen\FLFMuf\ExpData\XW20220320_beads\rawtif_selected_g_selected\PSFFLFint_20220630_Green_Gly_10um-rawtif_selected_g_4000_1_ccut\bead_lf_g_00001(7)_41iter30.tif'	30	3.9537	55.6259
'Z:\Xuanwen\FLFMuf\ExpData\XW20220320_beads\rawtif_selected_g_selected\PSFFLFint_20220630_Green_Gly_10um-rawtif_selected_g_4000_1_ccut\bead_lf_g_00001(7)_420iter30.tif'	30	4.3844	54.3833
'Z:\Xuanwen\FLFMuf\ExpData\XW20220320_beads\rawtif_selected_g_selected\PSFFLFint_20220630_Green_Gly_10um-rawtif_selected_g_4000_1_ccut\bead_lf_g_00001(7)_43iter30.tif'	30	2.5814	32.2268
'Z:\Xuanwen\FLFMuf\ExpData\XW20220320_beads\rawtif_selected_g_selected\PSFFLFint_20220630_Green_Gly_10um-rawtif_selected_g_4000_1_ccut\bead_lf_g_00001(7)_583iter30.tif'	30	2.9621	43.5589
'Z:\Xuanwen\FLFMuf\ExpData\XW20220320_beads\rawtif_selected_g_selected\PSFFLFint_20220630_Green_Gly_10um-rawtif_selected_g_4000_1_ccut\bead_lf_g_00001(7)_587iter30.tif'	30	3.8647	35.5455
'Z:\Xuanwen\FLFMuf\ExpData\XW20220320_beads\rawtif_selected_g_selected\PSFFLFint_20220630_Green_Gly_10um-rawtif_selected_g_4000_1_ccut\bead_lf_g_00001(7)_811iter30.tif'	30	4.2796	54.454
'Z:\Xuanwen\FLFMuf\ExpData\XW20220320_beads\rawtif_selected_g_selected\PSFFLFint_20220630_Green_Gly_10um-rawtif_selected_g_4000_1_ccut\bead_lf_g_00001(8)_1044iter30.tif'	37.6661	3.3821	39.9847
'Z:\Xuanwen\FLFMuf\ExpData\XW20220320_beads\rawtif_selected_g_selected\PSFFLFint_20220630_Green_Gly_10um-rawtif_selected_g_4000_1_ccut\bead_lf_g_00001(8)_1085iter30.tif'	30.1683	4.0119	55.3092
'Z:\Xuanwen\FLFMuf\ExpData\XW20220320_beads\rawtif_selected_g_selected\PSFFLFint_20220630_Green_Gly_10um-rawtif_selected_g_4000_1_ccut\bead_lf_g_00001(8)_1400iter30.tif'	30	5.0005	75.472
'Z:\Xuanwen\FLFMuf\ExpData\XW20220320_beads\rawtif_selected_g_selected\PSFFLFint_20220630_Green_Gly_10um-rawtif_selected_g_4000_1_ccut\bead_lf_g_00001(8)_1916iter30.tif'	30	2.3302	40.0669
'Z:\Xuanwen\FLFMuf\ExpData\XW20220320_beads\rawtif_selected_g_selected\PSFFLFint_20220630_Green_Gly_10um-rawtif_selected_g_4000_1_ccut\bead_lf_g_00001(8)_87iter30.tif'	30.2425	2.5798	51.5999
'Z:\Xuanwen\FLFMuf\ExpData\XW20220320_beads\rawtif_selected_g_selected\PSFFLFint_20220630_Green_Gly_10um-rawtif_selected_g_4000_1_ccut\bead_lf_g_00001(9)_1191iter30.tif'	30	4.2107	41.7685
'Z:\Xuanwen\FLFMuf\ExpData\XW20220320_beads\rawtif_selected_g_selected\PSFFLFint_20220630_Green_Gly_10um-rawtif_selected_g_4000_1_ccut\bead_lf_g_00001(9)_1250iter30.tif'	30	3.973	42.9452
'Z:\Xuanwen\FLFMuf\ExpData\XW20220320_beads\rawtif_selected_g_selected\PSFFLFint_20220630_Green_Gly_10um-rawtif_selected_g_4000_1_ccut\bead_lf_g_00001(9)_1606iter30.tif'	32.5881	2.8886	34.575
'Z:\Xuanwen\FLFMuf\ExpData\XW20220320_beads\rawtif_selected_g_selected\PSFFLFint_20220630_Green_Gly_10um-rawtif_selected_g_4000_1_ccut\bead_lf_g_00001(9)_300iter30.tif'	30	3.8471	43.9832
'Z:\Xuanwen\FLFMuf\ExpData\XW20220320_beads\rawtif_selected_g_selected\PSFFLFint_20220630_Green_Gly_10um-rawtif_selected_g_4000_1_ccut\bead_lf_g_00001(9)_344iter30.tif'	30	4.1982	52.444
'Z:\Xuanwen\FLFMuf\ExpData\XW20220320_beads\rawtif_selected_g_selected\PSFFLFint_20220630_Green_Gly_10um-rawtif_selected_g_4000_1_ccut\bead_lf_g_00001(9)_360iter30.tif'	30	4.3105	57.0397
'Z:\Xuanwen\FLFMuf\ExpData\XW20220320_beads\rawtif_selected_g_selected\PSFFLFint_20220630_Green_Gly_10um-rawtif_selected_g_4000_1_ccut\bead_lf_g_00002(1)_1436iter30.tif'	30	4.3049	55.4213
'Z:\Xuanwen\FLFMuf\ExpData\XW20220320_beads\rawtif_selected_g_selected\PSFFLFint_20220630_Green_Gly_10um-rawtif_selected_g_4000_1_ccut\bead_lf_g_00002(1)_168iter30.tif'	30	3.6143	36.9962
'Z:\Xuanwen\FLFMuf\ExpData\XW20220320_beads\rawtif_selected_g_selected\PSFFLFint_20220630_Green_Gly_10um-rawtif_selected_g_4000_1_ccut\bead_lf_g_00002(2)_309iter30.tif'	30	2.4457	37.5853
'Z:\Xuanwen\FLFMuf\ExpData\XW20220320_beads\rawtif_selected_g_selected\PSFFLFint_20220630_Green_Gly_10um-rawtif_selected_g_4000_1_ccut\bead_lf_g_00002(2)_408iter30.tif'	30	2.1019	33.8766
'Z:\Xuanwen\FLFMuf\ExpData\XW20220320_beads\rawtif_selected_g_selected\PSFFLFint_20220630_Green_Gly_10um-rawtif_selected_g_4000_1_ccut\bead_lf_g_00002(3)_2001iter30.tif'	30	4.1727	41.6588
'Z:\Xuanwen\FLFMuf\ExpData\XW20220320_beads\rawtif_selected_g_selected\PSFFLFint_20220630_Green_Gly_10um-rawtif_selected_g_4000_1_ccut\bead_lf_g_00002(3)_2003iter30.tif'	39.5942	3.4237	42.388
'Z:\Xuanwen\FLFMuf\ExpData\XW20220320_beads\rawtif_selected_g_selected\PSFFLFint_20220630_Green_Gly_10um-rawtif_selected_g_4000_1_ccut\bead_lf_g_00002(4)_1097iter30.tif'	30	4.0678	40.3969
'Z:\Xuanwen\FLFMuf\ExpData\XW20220320_beads\rawtif_selected_g_selected\PSFFLFint_20220630_Green_Gly_10um-rawtif_selected_g_4000_1_ccut\bead_lf_g_00002(4)_1273iter30.tif'	30	2.665	42.9014
'Z:\Xuanwen\FLFMuf\ExpData\XW20220320_beads\rawtif_selected_g_selected\PSFFLFint_20220630_Green_Gly_10um-rawtif_selected_g_4000_1_ccut\bead_lf_g_00002(4)_1764iter30.tif'	30	3.7497	48.5699
'Z:\Xuanwen\FLFMuf\ExpData\XW20220320_beads\rawtif_selected_g_selected\PSFFLFint_20220630_Green_Gly_10um-rawtif_selected_g_4000_1_ccut\bead_lf_g_00002(5)_288iter30.tif'	30	4.1956	57.386
'Z:\Xuanwen\FLFMuf\ExpData\XW20220320_beads\rawtif_selected_g_selected\PSFFLFint_20220630_Green_Gly_10um-rawtif_selected_g_4000_1_ccut\bead_lf_g_00002(5)_33iter30.tif'	33.6294	3.8447	51.8235
'Z:\Xuanwen\FLFMuf\ExpData\XW20220320_beads\rawtif_selected_g_selected\PSFFLFint_20220630_Green_Gly_10um-rawtif_selected_g_4000_1_ccut\bead_lf_g_00002(5)_580iter30.tif'	30	3.8206	22.6746

## Sheet: Figure 2k
Filename	Z position/layer	Diameter/um	Intensity/arb. Units
'D:\XW20220320\bead_blue\rawtif_selected_b_selected\PSFFLFint_Sim65nm_20220320_Blue_refine_gly_10um_1024-rawtif_selected_b_200_acsn_ccut\bead_flf_b00001(1)_1015iter30.tif'	30	0.6522	1.0228
'D:\XW20220320\bead_blue\rawtif_selected_b_selected\PSFFLFint_Sim65nm_20220320_Blue_refine_gly_10um_1024-rawtif_selected_b_200_acsn_ccut\bead_flf_b00001(1)_1119iter30.tif'	30	0.6252	0.8918
'D:\XW20220320\bead_blue\rawtif_selected_b_selected\PSFFLFint_Sim65nm_20220320_Blue_refine_gly_10um_1024-rawtif_selected_b_200_acsn_ccut\bead_flf_b00001(1)_1234iter30.tif'	30	0.6946	0.9706
'D:\XW20220320\bead_blue\rawtif_selected_b_selected\PSFFLFint_Sim65nm_20220320_Blue_refine_gly_10um_1024-rawtif_selected_b_200_acsn_ccut\bead_flf_b00001(1)_1354iter30.tif'	30	0.5922	0.8767
'D:\XW20220320\bead_blue\rawtif_selected_b_selected\PSFFLFint_Sim65nm_20220320_Blue_refine_gly_10um_1024-rawtif_selected_b_200_acsn_ccut\bead_flf_b00001(1)_1997iter30.tif'	32.7	0.4854	1.067
'D:\XW20220320\bead_blue\rawtif_selected_b_selected\PSFFLFint_Sim65nm_20220320_Blue_refine_gly_10um_1024-rawtif_selected_b_200_acsn_ccut\bead_flf_b00001(1)_2184iter30.tif'	30.8812	0.5618	1.0204
'D:\XW20220320\bead_blue\rawtif_selected_b_selected\PSFFLFint_Sim65nm_20220320_Blue_refine_gly_10um_1024-rawtif_selected_b_200_acsn_ccut\bead_flf_b00001(1)_2213iter30.tif'	31.6595	0.6371	1.0305
'D:\XW20220320\bead_blue\rawtif_selected_b_selected\PSFFLFint_Sim65nm_20220320_Blue_refine_gly_10um_1024-rawtif_selected_b_200_acsn_ccut\bead_flf_b00001(1)_2315iter30.tif'	31.8496	0.6679	0.9918
'D:\XW20220320\bead_blue\rawtif_selected_b_selected\PSFFLFint_Sim65nm_20220320_Blue_refine_gly_10um_1024-rawtif_selected_b_200_acsn_ccut\bead_flf_b00001(1)_2327iter30.tif'	32.1026	0.559	0.9173
'D:\XW20220320\bead_blue\rawtif_selected_b_selected\PSFFLFint_Sim65nm_20220320_Blue_refine_gly_10um_1024-rawtif_selected_b_200_acsn_ccut\bead_flf_b00001(1)_270iter30.tif'	33.3937	0.7327	1.0658
'D:\XW20220320\bead_blue\rawtif_selected_b_selected\PSFFLFint_Sim65nm_20220320_Blue_refine_gly_10um_1024-rawtif_selected_b_200_acsn_ccut\bead_flf_b00001(1)_520iter30.tif'	30	0.7188	1.1237
'D:\XW20220320\bead_blue\rawtif_selected_b_selected\PSFFLFint_Sim65nm_20220320_Blue_refine_gly_10um_1024-rawtif_selected_b_200_acsn_ccut\bead_flf_b00001(1)_639iter30.tif'	32.5142	0.6341	0.9148
'D:\XW20220320\bead_blue\rawtif_selected_b_selected\PSFFLFint_Sim65nm_20220320_Blue_refine_gly_10um_1024-rawtif_selected_b_200_acsn_ccut\bead_flf_b00001(1)_812iter30.tif'	30	0.6323	1.0111
'D:\XW20220320\bead_blue\rawtif_selected_b_selected\PSFFLFint_Sim65nm_20220320_Blue_refine_gly_10um_1024-rawtif_selected_b_200_acsn_ccut\bead_flf_b00001(1)_908iter30.tif'	30.1942	0.6639	0.9306
'D:\XW20220320\bead_blue\rawtif_selected_b_selected\PSFFLFint_Sim65nm_20220320_Blue_refine_gly_10um_1024-rawtif_selected_b_200_acsn_ccut\bead_flf_b00001(11)_1524iter30.tif'	31.3495	0.7157	1.1603
'D:\XW20220320\bead_blue\rawtif_selected_b_selected\PSFFLFint_Sim65nm_20220320_Blue_refine_gly_10um_1024-rawtif_selected_b_200_acsn_ccut\bead_flf_b00001(11)_299iter30.tif'	33.7663	0.7511	1.2703
'D:\XW20220320\bead_blue\rawtif_selected_b_selected\PSFFLFint_Sim65nm_20220320_Blue_refine_gly_10um_1024-rawtif_selected_b_200_acsn_ccut\bead_flf_b00001(14)_91iter30.tif'	30	0.6502	1.1009
'D:\XW20220320\bead_blue\rawtif_selected_b_selected\PSFFLFint_Sim65nm_20220320_Blue_refine_gly_10um_1024-rawtif_selected_b_200_acsn_ccut\bead_flf_b00001(17)_2264iter30.tif'	30	0.559	1.109
'D:\XW20220320\bead_blue\rawtif_selected_b_selected\PSFFLFint_Sim65nm_20220320_Blue_refine_gly_10um_1024-rawtif_selected_b_200_acsn_ccut\bead_flf_b00001(18)_1293iter30.tif'	30	0.6189	0.9749
'D:\XW20220320\bead_blue\rawtif_selected_b_selected\PSFFLFint_Sim65nm_20220320_Blue_refine_gly_10um_1024-rawtif_selected_b_200_acsn_ccut\bead_flf_b00001(18)_1708iter30.tif'	32.5709	0.5607	1.1283
'D:\XW20220320\bead_blue\rawtif_selected_b_selected\PSFFLFint_Sim65nm_20220320_Blue_refine_gly_10um_1024-rawtif_selected_b_200_acsn_ccut\bead_flf_b00001(2)_1448iter30.tif'	31.9144	0.623	0.8411
'D:\XW20220320\bead_blue\rawtif_selected_b_selected\PSFFLFint_Sim65nm_20220320_Blue_refine_gly_10um_1024-rawtif_selected_b_200_acsn_ccut\bead_flf_b00001(2)_1687iter30.tif'	30	0.6239	1.1103
'D:\XW20220320\bead_blue\rawtif_selected_b_selected\PSFFLFint_Sim65nm_20220320_Blue_refine_gly_10um_1024-rawtif_selected_b_200_acsn_ccut\bead_flf_b00001(2)_1978iter30.tif'	35.7809	0.5852	0.779
'D:\XW20220320\bead_blue\rawtif_selected_b_selected\PSFFLFint_Sim65nm_20220320_Blue_refine_gly_10um_1024-rawtif_selected_b_200_acsn_ccut\bead_flf_b00001(2)_695iter30.tif'	30	0.6152	1.0176
'D:\XW20220320\bead_blue\rawtif_selected_b_selected\PSFFLFint_Sim65nm_20220320_Blue_refine_gly_10um_1024-rawtif_selected_b_200_acsn_ccut\bead_flf_b00001(2)_830iter30.tif'	35.2961	0.6111	0.949
'D:\XW20220320\bead_blue\rawtif_selected_b_selected\PSFFLFint_Sim65nm_20220320_Blue_refine_gly_10um_1024-rawtif_selected_b_200_acsn_ccut\bead_flf_b00001(2)_854iter30.tif'	31.2033	0.6301	0.9363
'D:\XW20220320\bead_blue\rawtif_selected_b_selected\PSFFLFint_Sim65nm_20220320_Blue_refine_gly_10um_1024-rawtif_selected_b_200_acsn_ccut\bead_flf_b00001(2)_894iter30.tif'	30	0.5667	0.8322
'D:\XW20220320\bead_blue\rawtif_selected_b_selected\PSFFLFint_Sim65nm_20220320_Blue_refine_gly_10um_1024-rawtif_selected_b_200_acsn_ccut\bead_flf_b00001(21)_1116iter30.tif'	30	0.579	1.0632
'D:\XW20220320\bead_blue\rawtif_selected_b_selected\PSFFLFint_Sim65nm_20220320_Blue_refine_gly_10um_1024-rawtif_selected_b_200_acsn_ccut\bead_flf_b00001(21)_1248iter30.tif'	33.3565	0.6367	1.0733
'D:\XW20220320\bead_blue\rawtif_selected_b_selected\PSFFLFint_Sim65nm_20220320_Blue_refine_gly_10um_1024-rawtif_selected_b_200_acsn_ccut\bead_flf_b00001(21)_1688iter30.tif'	30	0.5726	0.9986
'D:\XW20220320\bead_blue\rawtif_selected_b_selected\PSFFLFint_Sim65nm_20220320_Blue_refine_gly_10um_1024-rawtif_selected_b_200_acsn_ccut\bead_flf_b00001(22)_11iter30.tif'	34.5552	0.5556	1.0131
'D:\XW20220320\bead_blue\rawtif_selected_b_selected\PSFFLFint_Sim65nm_20220320_Blue_refine_gly_10um_1024-rawtif_selected_b_200_acsn_ccut\bead_flf_b00001(23)_33iter30.tif'	34.172	0.6635	0.9185
'D:\XW20220320\bead_blue\rawtif_selected_b_selected\PSFFLFint_Sim65nm_20220320_Blue_refine_gly_10um_1024-rawtif_selected_b_200_acsn_ccut\bead_flf_b00001(24)_1284iter30.tif'	30	0.651	0.887
'D:\XW20220320\bead_blue\rawtif_selected_b_selected\PSFFLFint_Sim65nm_20220320_Blue_refine_gly_10um_1024-rawtif_selected_b_200_acsn_ccut\bead_flf_b00001(24)_170iter30.tif'	35.5278	0.5623	0.8858
'D:\XW20220320\bead_blue\rawtif_selected_b_selected\PSFFLFint_Sim65nm_20220320_Blue_refine_gly_10um_1024-rawtif_selected_b_200_acsn_ccut\bead_flf_b00001(25)_611iter30.tif'	36.9541	0.6698	1.2286
'D:\XW20220320\bead_blue\rawtif_selected_b_selected\PSFFLFint_Sim65nm_20220320_Blue_refine_gly_10um_1024-rawtif_selected_b_200_acsn_ccut\bead_flf_b00001(25)_839iter30.tif'	31.1191	0.6447	1.1105
'D:\XW20220320\bead_blue\rawtif_selected_b_selected\PSFFLFint_Sim65nm_20220320_Blue_refine_gly_10um_1024-rawtif_selected_b_200_acsn_ccut\bead_flf_b00001(3)_1476iter30.tif'	32.1894	0.5173	0.9374
'D:\XW20220320\bead_blue\rawtif_selected_b_selected\PSFFLFint_Sim65nm_20220320_Blue_refine_gly_10um_1024-rawtif_selected_b_200_acsn_ccut\bead_flf_b00001(5)_79iter30.tif'	30	0.5579	1.1021
'D:\XW20220320\bead_blue\rawtif_selected_b_selected\PSFFLFint_Sim65nm_20220320_Blue_refine_gly_10um_1024-rawtif_selected_b_200_acsn_ccut\bead_flf_b00001(6)_36iter30.tif'	30	0.6087	1.0712
'D:\XW20220320\bead_blue\rawtif_selected_b_selected\PSFFLFint_Sim65nm_20220320_Blue_refine_gly_10um_1024-rawtif_selected_b_200_acsn_ccut\bead_flf_b00001(9)_2208iter30.tif'	33.8293	0.58	1.0966
'D:\XW20220320\bead_blue\rawtif_selected_b_selected\PSFFLFint_Sim65nm_20220320_Blue_refine_gly_10um_1024-rawtif_selected_b_200_acsn_ccut\bead_flf_b00002(1)_1379iter30.tif'	33.8786	0.564	0.9564
'D:\XW20220320\bead_blue\rawtif_selected_b_selected\PSFFLFint_Sim65nm_20220320_Blue_refine_gly_10um_1024-rawtif_selected_b_200_acsn_ccut\bead_flf_b00002(10)_1941iter30.tif'	34.6865	0.5505	0.9733
'D:\XW20220320\bead_blue\rawtif_selected_b_selected\PSFFLFint_Sim65nm_20220320_Blue_refine_gly_10um_1024-rawtif_selected_b_200_acsn_ccut\bead_flf_b00002(10)_2002iter30.tif'	30	0.5667	1.0315
'D:\XW20220320\bead_blue\rawtif_selected_b_selected\PSFFLFint_Sim65nm_20220320_Blue_refine_gly_10um_1024-rawtif_selected_b_200_acsn_ccut\bead_flf_b00002(11)_1983iter30.tif'	30	0.5362	1.1182
'D:\XW20220320\bead_blue\rawtif_selected_b_selected\PSFFLFint_Sim65nm_20220320_Blue_refine_gly_10um_1024-rawtif_selected_b_200_acsn_ccut\bead_flf_b00002(11)_551iter30.tif'	30	0.5645	1.01
'D:\XW20220320\bead_blue\rawtif_selected_b_selected\PSFFLFint_Sim65nm_20220320_Blue_refine_gly_10um_1024-rawtif_selected_b_200_acsn_ccut\bead_flf_b00002(12)_512iter30.tif'	31.6572	0.6418	1.0531
'D:\XW20220320\bead_blue\rawtif_selected_b_selected\PSFFLFint_Sim65nm_20220320_Blue_refine_gly_10um_1024-rawtif_selected_b_200_acsn_ccut\bead_flf_b00002(13)_1683iter30.tif'	30	0.6547	1.1374
'D:\XW20220320\bead_blue\rawtif_selected_b_selected\PSFFLFint_Sim65nm_20220320_Blue_refine_gly_10um_1024-rawtif_selected_b_200_acsn_ccut\bead_flf_b00002(14)_1823iter30.tif'	30	0.5805	0.9913
'D:\XW20220320\bead_blue\rawtif_selected_b_selected\PSFFLFint_Sim65nm_20220320_Blue_refine_gly_10um_1024-rawtif_selected_b_200_acsn_ccut\bead_flf_b00002(15)_1147iter30.tif'	31.8097	0.5779	0.8665
'D:\XW20220320\bead_blue\rawtif_selected_b_selected\PSFFLFint_Sim65nm_20220320_Blue_refine_gly_10um_1024-rawtif_selected_b_200_acsn_ccut\bead_flf_b00002(15)_1431iter30.tif'	30	0.5912	1.0923
'D:\XW20220320\bead_blue\rawtif_selected_b_selected\PSFFLFint_Sim65nm_20220320_Blue_refine_gly_10um_1024-rawtif_selected_b_200_acsn_ccut\bead_flf_b00002(15)_2227iter30.tif'	30.5549	0.5742	1.1131
'D:\XW20220320\bead_blue\rawtif_selected_b_selected\PSFFLFint_Sim65nm_20220320_Blue_refine_gly_10um_1024-rawtif_selected_b_200_acsn_ccut\bead_flf_b00002(16)_1629iter30.tif'	34.9869	0.5493	0.8973
'D:\XW20220320\bead_blue\rawtif_selected_b_selected\PSFFLFint_Sim65nm_20220320_Blue_refine_gly_10um_1024-rawtif_selected_b_200_acsn_ccut\bead_flf_b00002(16)_420iter30.tif'	30	0.7936	1.215
'D:\XW20220320\bead_blue\rawtif_selected_b_selected\PSFFLFint_Sim65nm_20220320_Blue_refine_gly_10um_1024-rawtif_selected_b_200_acsn_ccut\bead_flf_b00002(16)_922iter30.tif'	30.9002	0.6134	1.3212
'D:\XW20220320\bead_blue\rawtif_selected_b_selected\PSFFLFint_Sim65nm_20220320_Blue_refine_gly_10um_1024-rawtif_selected_b_200_acsn_ccut\bead_flf_b00002(17)_729iter30.tif'	30.5408	0.734	1.0591
'D:\XW20220320\bead_blue\rawtif_selected_b_selected\PSFFLFint_Sim65nm_20220320_Blue_refine_gly_10um_1024-rawtif_selected_b_200_acsn_ccut\bead_flf_b00002(18)_2183iter30.tif'	31.6261	0.551	1.0142
'D:\XW20220320\bead_blue\rawtif_selected_b_selected\PSFFLFint_Sim65nm_20220320_Blue_refine_gly_10um_1024-rawtif_selected_b_200_acsn_ccut\bead_flf_b00002(2)_34iter30.tif'	30.5704	0.7137	1.1865
'D:\XW20220320\bead_blue\rawtif_selected_b_selected\PSFFLFint_Sim65nm_20220320_Blue_refine_gly_10um_1024-rawtif_selected_b_200_acsn_ccut\bead_flf_b00002(22)_425iter30.tif'	30	0.7241	0.9154
'D:\XW20220320\bead_blue\rawtif_selected_b_selected\PSFFLFint_Sim65nm_20220320_Blue_refine_gly_10um_1024-rawtif_selected_b_200_acsn_ccut\bead_flf_b00002(22)_532iter30.tif'	30	0.6426	1.066
'D:\XW20220320\bead_blue\rawtif_selected_b_selected\PSFFLFint_Sim65nm_20220320_Blue_refine_gly_10um_1024-rawtif_selected_b_200_acsn_ccut\bead_flf_b00002(23)_1893iter30.tif'	35.8008	0.6718	1.2844
'D:\XW20220320\bead_blue\rawtif_selected_b_selected\PSFFLFint_Sim65nm_20220320_Blue_refine_gly_10um_1024-rawtif_selected_b_200_acsn_ccut\bead_flf_b00002(24)_1087iter30.tif'	30	0.5634	1.0706
'D:\XW20220320\bead_blue\rawtif_selected_b_selected\PSFFLFint_Sim65nm_20220320_Blue_refine_gly_10um_1024-rawtif_selected_b_200_acsn_ccut\bead_flf_b00002(26)_906iter30.tif'	30	0.6087	1.0775
'D:\XW20220320\bead_blue\rawtif_selected_b_selected\PSFFLFint_Sim65nm_20220320_Blue_refine_gly_10um_1024-rawtif_selected_b_200_acsn_ccut\bead_flf_b00002(5)_2094iter30.tif'	31.3483	0.5612	1.164
'D:\XW20220320\bead_blue\rawtif_selected_b_selected\PSFFLFint_Sim65nm_20220320_Blue_refine_gly_10um_1024-rawtif_selected_b_200_acsn_ccut\bead_flf_b00002(6)_1226iter30.tif'	30	0.6953	1.0533
'D:\XW20220320\bead_blue\rawtif_selected_b_selected\PSFFLFint_Sim65nm_20220320_Blue_refine_gly_10um_1024-rawtif_selected_b_200_acsn_ccut\bead_flf_b00002(6)_1714iter30.tif'	34.1836	0.5114	1.0776
'D:\XW20220320\bead_blue\rawtif_selected_b_selected\PSFFLFint_Sim65nm_20220320_Blue_refine_gly_10um_1024-rawtif_selected_b_200_acsn_ccut\bead_flf_b00002(8)_1836iter30.tif'	31.156	0.6261	1.1758
'D:\XW20220320\bead_blue\rawtif_selected_b_selected\PSFFLFint_Sim65nm_20220320_Blue_refine_gly_10um_1024-rawtif_selected_b_200_acsn_ccut\bead_flf_b00002(9)_1037iter30.tif'	30	0.5716	0.9031
'D:\XW20220320\bead_blue\rawtif_selected_b_selected\PSFFLFint_Sim65nm_20220320_Blue_refine_gly_10um_1024-rawtif_selected_b_200_acsn_ccut\bead_flf_b00003(13)_109iter30.tif'	30	0.6006	1.0634
'D:\XW20220320\bead_blue\rawtif_selected_b_selected\PSFFLFint_Sim65nm_20220320_Blue_refine_gly_10um_1024-rawtif_selected_b_200_acsn_ccut\bead_flf_b00003(15)_1374iter30.tif'	30	0.6772	1.1306
'D:\XW20220320\bead_blue\rawtif_selected_b_selected\PSFFLFint_Sim65nm_20220320_Blue_refine_gly_10um_1024-rawtif_selected_b_200_acsn_ccut\bead_flf_b00003(15)_752iter30.tif'	31.6428	0.6631	1.1471
'D:\XW20220320\bead_blue\rawtif_selected_b_selected\PSFFLFint_Sim65nm_20220320_Blue_refine_gly_10um_1024-rawtif_selected_b_200_acsn_ccut\bead_flf_b00003(16)_171iter30.tif'	30	0.5716	0.9252
'D:\XW20220320\bead_blue\rawtif_selected_b_selected\PSFFLFint_Sim65nm_20220320_Blue_refine_gly_10um_1024-rawtif_selected_b_200_acsn_ccut\bead_flf_b00003(2)_28iter30.tif'	31.0102	0.5846	1.0381
'D:\XW20220320\bead_blue\rawtif_selected_b_selected\PSFFLFint_Sim65nm_20220320_Blue_refine_gly_10um_1024-rawtif_selected_b_200_acsn_ccut\bead_flf_b00003(22)_2067iter30.tif'	30	0.5852	1.0832
'D:\XW20220320\bead_blue\rawtif_selected_b_selected\PSFFLFint_Sim65nm_20220320_Blue_refine_gly_10um_1024-rawtif_selected_b_200_acsn_ccut\bead_flf_b00004(10)_28iter30.tif'	30	0.6319	1.2057
'D:\XW20220320\bead_blue\rawtif_selected_b_selected\PSFFLFint_Sim65nm_20220320_Blue_refine_gly_10um_1024-rawtif_selected_b_200_acsn_ccut\bead_flf_b00004(10)_997iter30.tif'	30.562	0.6866	1.2989
'D:\XW20220320\bead_blue\rawtif_selected_b_selected\PSFFLFint_Sim65nm_20220320_Blue_refine_gly_10um_1024-rawtif_selected_b_200_acsn_ccut\bead_flf_b00004(11)_1242iter30.tif'	31.5588	0.535	0.9827
'D:\XW20220320\bead_blue\rawtif_selected_b_selected\PSFFLFint_Sim65nm_20220320_Blue_refine_gly_10um_1024-rawtif_selected_b_200_acsn_ccut\bead_flf_b00004(11)_1719iter30.tif'	30	0.7007	1.1324
'D:\XW20220320\bead_blue\rawtif_selected_b_selected\PSFFLFint_Sim65nm_20220320_Blue_refine_gly_10um_1024-rawtif_selected_b_200_acsn_ccut\bead_flf_b00004(13)_545iter30.tif'	30	0.6358	1.0978
'D:\XW20220320\bead_blue\rawtif_selected_b_selected\PSFFLFint_Sim65nm_20220320_Blue_refine_gly_10um_1024-rawtif_selected_b_200_acsn_ccut\bead_flf_b00004(16)_1139iter30.tif'	30	0.6924	0.9099
'D:\XW20220320\bead_blue\rawtif_selected_b_selected\PSFFLFint_Sim65nm_20220320_Blue_refine_gly_10um_1024-rawtif_selected_b_200_acsn_ccut\bead_flf_b00004(16)_2029iter30.tif'	30	0.5446	1.0377
'D:\XW20220320\bead_blue\rawtif_selected_b_selected\PSFFLFint_Sim65nm_20220320_Blue_refine_gly_10um_1024-rawtif_selected_b_200_acsn_ccut\bead_flf_b00004(16)_2195iter30.tif'	30	0.6647	0.9614
'D:\XW20220320\bead_blue\rawtif_selected_b_selected\PSFFLFint_Sim65nm_20220320_Blue_refine_gly_10um_1024-rawtif_selected_b_200_acsn_ccut\bead_flf_b00004(17)_1715iter30.tif'	33.8369	0.6575	1.1044
'D:\XW20220320\bead_blue\rawtif_selected_b_selected\PSFFLFint_Sim65nm_20220320_Blue_refine_gly_10um_1024-rawtif_selected_b_200_acsn_ccut\bead_flf_b00004(18)_1182iter30.tif'	30	0.6655	0.9186
'D:\XW20220320\bead_blue\rawtif_selected_b_selected\PSFFLFint_Sim65nm_20220320_Blue_refine_gly_10um_1024-rawtif_selected_b_200_acsn_ccut\bead_flf_b00004(18)_1730iter30.tif'	30	0.6261	0.9775
'D:\XW20220320\bead_blue\rawtif_selected_b_selected\PSFFLFint_Sim65nm_20220320_Blue_refine_gly_10um_1024-rawtif_selected_b_200_acsn_ccut\bead_flf_b00004(19)_217iter30.tif'	30	0.6485	0.9851
'D:\XW20220320\bead_blue\rawtif_selected_b_selected\PSFFLFint_Sim65nm_20220320_Blue_refine_gly_10um_1024-rawtif_selected_b_200_acsn_ccut\bead_flf_b00004(19)_768iter30.tif'	31.7817	0.5326	1.0536
'D:\XW20220320\bead_blue\rawtif_selected_b_selected\PSFFLFint_Sim65nm_20220320_Blue_refine_gly_10um_1024-rawtif_selected_b_200_acsn_ccut\bead_flf_b00004(21)_1560iter30.tif'	34.7373	0.508	0.8416
'D:\XW20220320\bead_blue\rawtif_selected_b_selected\PSFFLFint_Sim65nm_20220320_Blue_refine_gly_10um_1024-rawtif_selected_b_200_acsn_ccut\bead_flf_b00004(21)_698iter30.tif'	36.9352	0.7191	1.0621
'D:\XW20220320\bead_blue\rawtif_selected_b_selected\PSFFLFint_Sim65nm_20220320_Blue_refine_gly_10um_1024-rawtif_selected_b_200_acsn_ccut\bead_flf_b00004(22)_2099iter30.tif'	37.016	0.5716	1.1289
'D:\XW20220320\bead_blue\rawtif_selected_b_selected\PSFFLFint_Sim65nm_20220320_Blue_refine_gly_10um_1024-rawtif_selected_b_200_acsn_ccut\bead_flf_b00004(22)_447iter30.tif'	32.4478	0.6362	0.9671
'D:\XW20220320\bead_blue\rawtif_selected_b_selected\PSFFLFint_Sim65nm_20220320_Blue_refine_gly_10um_1024-rawtif_selected_b_200_acsn_ccut\bead_flf_b00004(23)_1621iter30.tif'	30.6816	0.5836	1.0168
'D:\XW20220320\bead_blue\rawtif_selected_b_selected\PSFFLFint_Sim65nm_20220320_Blue_refine_gly_10um_1024-rawtif_selected_b_200_acsn_ccut\bead_flf_b00004(23)_1653iter30.tif'	30	0.7288	1.0328
'D:\XW20220320\bead_blue\rawtif_selected_b_selected\PSFFLFint_Sim65nm_20220320_Blue_refine_gly_10um_1024-rawtif_selected_b_200_acsn_ccut\bead_flf_b00004(25)_137iter30.tif'	30	0.6248	1.0349
'D:\XW20220320\bead_blue\rawtif_selected_b_selected\PSFFLFint_Sim65nm_20220320_Blue_refine_gly_10um_1024-rawtif_selected_b_200_acsn_ccut\bead_flf_b00004(25)_155iter30.tif'	30	0.6847	1.1502
'D:\XW20220320\bead_blue\rawtif_selected_b_selected\PSFFLFint_Sim65nm_20220320_Blue_refine_gly_10um_1024-rawtif_selected_b_200_acsn_ccut\bead_flf_b00004(25)_2240iter30.tif'	35.8159	0.6092	0.9028
'D:\XW20220320\bead_blue\rawtif_selected_b_selected\PSFFLFint_Sim65nm_20220320_Blue_refine_gly_10um_1024-rawtif_selected_b_200_acsn_ccut\bead_flf_b00004(25)_601iter30.tif'	30	0.7304	1.2498
'D:\XW20220320\bead_blue\rawtif_selected_b_selected\PSFFLFint_Sim65nm_20220320_Blue_refine_gly_10um_1024-rawtif_selected_b_200_acsn_ccut\bead_flf_b00004(26)_204iter30.tif'	30	0.6314	0.9024
'D:\XW20220320\bead_blue\rawtif_selected_b_selected\PSFFLFint_Sim65nm_20220320_Blue_refine_gly_10um_1024-rawtif_selected_b_200_acsn_ccut\bead_flf_b00004(3)_215iter30.tif'	30.2038	0.6015	1.1389
'D:\XW20220320\bead_blue\rawtif_selected_b_selected\PSFFLFint_Sim65nm_20220320_Blue_refine_gly_10um_1024-rawtif_selected_b_200_acsn_ccut\bead_flf_b00004(4)_1626iter30.tif'	30	0.5942	1.0468
'D:\XW20220320\bead_blue\rawtif_selected_b_selected\PSFFLFint_Sim65nm_20220320_Blue_refine_gly_10um_1024-rawtif_selected_b_200_acsn_ccut\bead_flf_b00004(4)_1713iter30.tif'	35.6578	0.5362	1.1169
'D:\XW20220320\bead_blue\rawtif_selected_b_selected\PSFFLFint_Sim65nm_20220320_Blue_refine_gly_10um_1024-rawtif_selected_b_200_acsn_ccut\bead_flf_b00004(5)_2132iter30.tif'	30	0.6813	0.973
'D:\XW20220320\bead_blue\rawtif_selected_b_selected\PSFFLFint_Sim65nm_20220320_Blue_refine_gly_10um_1024-rawtif_selected_b_200_acsn_ccut\bead_flf_b00004(5)_759iter30.tif'	30	0.6821	0.9157
'D:\XW20220320\bead_blue\rawtif_selected_b_selected\PSFFLFint_Sim65nm_20220320_Blue_refine_gly_10um_1024-rawtif_selected_b_200_acsn_ccut\bead_flf_b00004(7)_864iter30.tif'	30	0.5841	0.9827
'D:\XW20220320\bead_blue\rawtif_selected_b_selected\PSFFLFint_Sim65nm_20220320_Blue_refine_gly_10um_1024-rawtif_selected_b_200_acsn_ccut\bead_flf_b00005(1)_1400iter30.tif'	30	0.5742	0.8988
'D:\XW20220320\bead_blue\rawtif_selected_b_selected\PSFFLFint_Sim65nm_20220320_Blue_refine_gly_10um_1024-rawtif_selected_b_200_acsn_ccut\bead_flf_b00005(1)_2054iter30.tif'	30	0.6828	0.9727
'D:\XW20220320\bead_blue\rawtif_selected_b_selected\PSFFLFint_Sim65nm_20220320_Blue_refine_gly_10um_1024-rawtif_selected_b_200_acsn_ccut\bead_flf_b00005(10)_1035iter30.tif'	30	0.6619	1.3012
'D:\XW20220320\bead_blue\rawtif_selected_b_selected\PSFFLFint_Sim65nm_20220320_Blue_refine_gly_10um_1024-rawtif_selected_b_200_acsn_ccut\bead_flf_b00005(10)_1909iter30.tif'	30	0.7071	1.075
'D:\XW20220320\bead_blue\rawtif_selected_b_selected\PSFFLFint_Sim65nm_20220320_Blue_refine_gly_10um_1024-rawtif_selected_b_200_acsn_ccut\bead_flf_b00005(10)_2278iter30.tif'	31.2498	0.6203	1.0287
'D:\XW20220320\bead_blue\rawtif_selected_b_selected\PSFFLFint_Sim65nm_20220320_Blue_refine_gly_10um_1024-rawtif_selected_b_200_acsn_ccut\bead_flf_b00005(11)_1836iter30.tif'	33.8041	0.6143	0.9283
'D:\XW20220320\bead_blue\rawtif_selected_b_selected\PSFFLFint_Sim65nm_20220320_Blue_refine_gly_10um_1024-rawtif_selected_b_200_acsn_ccut\bead_flf_b00005(11)_624iter30.tif'	30	0.6152	1.0603
'D:\XW20220320\bead_blue\rawtif_selected_b_selected\PSFFLFint_Sim65nm_20220320_Blue_refine_gly_10um_1024-rawtif_selected_b_200_acsn_ccut\bead_flf_b00005(11)_766iter30.tif'	30	0.579	0.9988
'D:\XW20220320\bead_blue\rawtif_selected_b_selected\PSFFLFint_Sim65nm_20220320_Blue_refine_gly_10um_1024-rawtif_selected_b_200_acsn_ccut\bead_flf_b00005(11)_829iter30.tif'	30	0.6714	0.9692
'D:\XW20220320\bead_blue\rawtif_selected_b_selected\PSFFLFint_Sim65nm_20220320_Blue_refine_gly_10um_1024-rawtif_selected_b_200_acsn_ccut\bead_flf_b00005(14)_439iter30.tif'	30	0.5618	1.0089
'D:\XW20220320\bead_blue\rawtif_selected_b_selected\PSFFLFint_Sim65nm_20220320_Blue_refine_gly_10um_1024-rawtif_selected_b_200_acsn_ccut\bead_flf_b00005(15)_1418iter30.tif'	30	0.6675	0.9745
'D:\XW20220320\bead_blue\rawtif_selected_b_selected\PSFFLFint_Sim65nm_20220320_Blue_refine_gly_10um_1024-rawtif_selected_b_200_acsn_ccut\bead_flf_b00005(16)_1911iter30.tif'	33.8033	0.564	0.9531
'D:\XW20220320\bead_blue\rawtif_selected_b_selected\PSFFLFint_Sim65nm_20220320_Blue_refine_gly_10um_1024-rawtif_selected_b_200_acsn_ccut\bead_flf_b00005(16)_2003iter30.tif'	30.6338	0.6526	1.2252
'D:\XW20220320\bead_blue\rawtif_selected_b_selected\PSFFLFint_Sim65nm_20220320_Blue_refine_gly_10um_1024-rawtif_selected_b_200_acsn_ccut\bead_flf_b00005(16)_37iter30.tif'	31.1203	0.6059	1.2062
'D:\XW20220320\bead_blue\rawtif_selected_b_selected\PSFFLFint_Sim65nm_20220320_Blue_refine_gly_10um_1024-rawtif_selected_b_200_acsn_ccut\bead_flf_b00005(17)_156iter30.tif'	35.3044	0.6189	0.8753
'D:\XW20220320\bead_blue\rawtif_selected_b_selected\PSFFLFint_Sim65nm_20220320_Blue_refine_gly_10um_1024-rawtif_selected_b_200_acsn_ccut\bead_flf_b00005(17)_691iter30.tif'	34.8063	0.6212	0.9343
'D:\XW20220320\bead_blue\rawtif_selected_b_selected\PSFFLFint_Sim65nm_20220320_Blue_refine_gly_10um_1024-rawtif_selected_b_200_acsn_ccut\bead_flf_b00005(17)_844iter30.tif'	30.0114	0.6185	1.259
'D:\XW20220320\bead_blue\rawtif_selected_b_selected\PSFFLFint_Sim65nm_20220320_Blue_refine_gly_10um_1024-rawtif_selected_b_200_acsn_ccut\bead_flf_b00005(18)_195iter30.tif'	30	0.6464	1.2135
'D:\XW20220320\bead_blue\rawtif_selected_b_selected\PSFFLFint_Sim65nm_20220320_Blue_refine_gly_10um_1024-rawtif_selected_b_200_acsn_ccut\bead_flf_b00005(19)_1671iter30.tif'	33.5908	0.6655	1.003
'D:\XW20220320\bead_blue\rawtif_selected_b_selected\PSFFLFint_Sim65nm_20220320_Blue_refine_gly_10um_1024-rawtif_selected_b_200_acsn_ccut\bead_flf_b00005(20)_2283iter30.tif'	30	0.559	1.0034
'D:\XW20220320\bead_blue\rawtif_selected_b_selected\PSFFLFint_Sim65nm_20220320_Blue_refine_gly_10um_1024-rawtif_selected_b_200_acsn_ccut\bead_flf_b00005(21)_2284iter30.tif'	32.6024	0.6764	1.1282
'D:\XW20220320\bead_blue\rawtif_selected_b_selected\PSFFLFint_Sim65nm_20220320_Blue_refine_gly_10um_1024-rawtif_selected_b_200_acsn_ccut\bead_flf_b00005(21)_317iter30.tif'	30	0.7849	1.1606
'D:\XW20220320\bead_blue\rawtif_selected_b_selected\PSFFLFint_Sim65nm_20220320_Blue_refine_gly_10um_1024-rawtif_selected_b_200_acsn_ccut\bead_flf_b00005(21)_585iter30.tif'	30	0.7039	1.2165
'D:\XW20220320\bead_blue\rawtif_selected_b_selected\PSFFLFint_Sim65nm_20220320_Blue_refine_gly_10um_1024-rawtif_selected_b_200_acsn_ccut\bead_flf_b00005(21)_588iter30.tif'	38.3845	0.6283	0.8863
'D:\XW20220320\bead_blue\rawtif_selected_b_selected\PSFFLFint_Sim65nm_20220320_Blue_refine_gly_10um_1024-rawtif_selected_b_200_acsn_ccut\bead_flf_b00005(22)_1857iter30.tif'	30	0.7029	1.3672
'D:\XW20220320\bead_blue\rawtif_selected_b_selected\PSFFLFint_Sim65nm_20220320_Blue_refine_gly_10um_1024-rawtif_selected_b_200_acsn_ccut\bead_flf_b00005(22)_970iter30.tif'	32.3361	0.5836	0.9217
'D:\XW20220320\bead_blue\rawtif_selected_b_selected\PSFFLFint_Sim65nm_20220320_Blue_refine_gly_10um_1024-rawtif_selected_b_200_acsn_ccut\bead_flf_b00005(24)_370iter30.tif'	35.3343	0.7154	0.8136
'D:\XW20220320\bead_blue\rawtif_selected_b_selected\PSFFLFint_Sim65nm_20220320_Blue_refine_gly_10um_1024-rawtif_selected_b_200_acsn_ccut\bead_flf_b00005(24)_480iter30.tif'	30	0.559	1.0377
'D:\XW20220320\bead_blue\rawtif_selected_b_selected\PSFFLFint_Sim65nm_20220320_Blue_refine_gly_10um_1024-rawtif_selected_b_200_acsn_ccut\bead_flf_b00005(24)_704iter30.tif'	30	0.8123	1.3706
'D:\XW20220320\bead_blue\rawtif_selected_b_selected\PSFFLFint_Sim65nm_20220320_Blue_refine_gly_10um_1024-rawtif_selected_b_200_acsn_ccut\bead_flf_b00005(24)_818iter30.tif'	36.7246	0.6435	0.9095
'D:\XW20220320\bead_blue\rawtif_selected_b_selected\PSFFLFint_Sim65nm_20220320_Blue_refine_gly_10um_1024-rawtif_selected_b_200_acsn_ccut\bead_flf_b00005(25)_162iter30.tif'	30	0.7067	0.9758
'D:\XW20220320\bead_blue\rawtif_selected_b_selected\PSFFLFint_Sim65nm_20220320_Blue_refine_gly_10um_1024-rawtif_selected_b_200_acsn_ccut\bead_flf_b00005(25)_532iter30.tif'	30	0.5862	1.1138
'D:\XW20220320\bead_blue\rawtif_selected_b_selected\PSFFLFint_Sim65nm_20220320_Blue_refine_gly_10um_1024-rawtif_selected_b_200_acsn_ccut\bead_flf_b00005(25)_8iter30.tif'	30	0.6279	1.058
'D:\XW20220320\bead_blue\rawtif_selected_b_selected\PSFFLFint_Sim65nm_20220320_Blue_refine_gly_10um_1024-rawtif_selected_b_200_acsn_ccut\bead_flf_b00005(26)_163iter30.tif'	30	0.7564	1.2998
'D:\XW20220320\bead_blue\rawtif_selected_b_selected\PSFFLFint_Sim65nm_20220320_Blue_refine_gly_10um_1024-rawtif_selected_b_200_acsn_ccut\bead_flf_b00005(3)_797iter30.tif'	34.5621	0.547	0.8912
'D:\XW20220320\bead_blue\rawtif_selected_b_selected\PSFFLFint_Sim65nm_20220320_Blue_refine_gly_10um_1024-rawtif_selected_b_200_acsn_ccut\bead_flf_b00005(4)_294iter30.tif'	33.6732	0.653	1.0746
'D:\XW20220320\bead_blue\rawtif_selected_b_selected\PSFFLFint_Sim65nm_20220320_Blue_refine_gly_10um_1024-rawtif_selected_b_200_acsn_ccut\bead_flf_b00005(4)_617iter30.tif'	33.9247	0.6603	1.0176
'D:\XW20220320\bead_blue\rawtif_selected_b_selected\PSFFLFint_Sim65nm_20220320_Blue_refine_gly_10um_1024-rawtif_selected_b_200_acsn_ccut\bead_flf_b00005(4)_65iter30.tif'	30	0.5836	0.9849
'D:\XW20220320\bead_blue\rawtif_selected_b_selected\PSFFLFint_Sim65nm_20220320_Blue_refine_gly_10um_1024-rawtif_selected_b_200_acsn_ccut\bead_flf_b00005(5)_1365iter30.tif'	34.7479	0.6567	0.9082
'D:\XW20220320\bead_blue\rawtif_selected_b_selected\PSFFLFint_Sim65nm_20220320_Blue_refine_gly_10um_1024-rawtif_selected_b_200_acsn_ccut\bead_flf_b00005(5)_1555iter30.tif'	30.3054	0.6851	1.065
'D:\XW20220320\bead_blue\rawtif_selected_b_selected\PSFFLFint_Sim65nm_20220320_Blue_refine_gly_10um_1024-rawtif_selected_b_200_acsn_ccut\bead_flf_b00005(5)_2318iter30.tif'	30	0.6481	1.197
'D:\XW20220320\bead_blue\rawtif_selected_b_selected\PSFFLFint_Sim65nm_20220320_Blue_refine_gly_10um_1024-rawtif_selected_b_200_acsn_ccut\bead_flf_b00005(6)_1103iter30.tif'	30	0.7268	1.1478
'D:\XW20220320\bead_blue\rawtif_selected_b_selected\PSFFLFint_Sim65nm_20220320_Blue_refine_gly_10um_1024-rawtif_selected_b_200_acsn_ccut\bead_flf_b00005(6)_1174iter30.tif'	30	0.6106	1.2794
'D:\XW20220320\bead_blue\rawtif_selected_b_selected\PSFFLFint_Sim65nm_20220320_Blue_refine_gly_10um_1024-rawtif_selected_b_200_acsn_ccut\bead_flf_b00005(6)_1411iter30.tif'	32.9472	0.7067	1.0199
'D:\XW20220320\bead_blue\rawtif_selected_b_selected\PSFFLFint_Sim65nm_20220320_Blue_refine_gly_10um_1024-rawtif_selected_b_200_acsn_ccut\bead_flf_b00005(6)_1475iter30.tif'	32.5707	0.6623	0.9359
'D:\XW20220320\bead_blue\rawtif_selected_b_selected\PSFFLFint_Sim65nm_20220320_Blue_refine_gly_10um_1024-rawtif_selected_b_200_acsn_ccut\bead_flf_b00005(6)_1883iter30.tif'	34.9341	0.7161	0.9779
'D:\XW20220320\bead_blue\rawtif_selected_b_selected\PSFFLFint_Sim65nm_20220320_Blue_refine_gly_10um_1024-rawtif_selected_b_200_acsn_ccut\bead_flf_b00005(7)_1297iter30.tif'	30	0.6623	1.0816
'D:\XW20220320\bead_blue\rawtif_selected_b_selected\PSFFLFint_Sim65nm_20220320_Blue_refine_gly_10um_1024-rawtif_selected_b_200_acsn_ccut\bead_flf_b00005(7)_2082iter30.tif'	30	0.6082	0.9403
'D:\XW20220320\bead_blue\rawtif_selected_b_selected\PSFFLFint_Sim65nm_20220320_Blue_refine_gly_10um_1024-rawtif_selected_b_200_acsn_ccut\bead_flf_b00005(7)_2090iter30.tif'	33.4471	0.5595	1.2598
'D:\XW20220320\bead_blue\rawtif_selected_b_selected\PSFFLFint_Sim65nm_20220320_Blue_refine_gly_10um_1024-rawtif_selected_b_200_acsn_ccut\bead_flf_b00005(8)_354iter30.tif'	30	0.6514	1.0827
'D:\XW20220320\bead_blue\rawtif_selected_b_selected\PSFFLFint_Sim65nm_20220320_Blue_refine_gly_10um_1024-rawtif_selected_b_200_acsn_ccut\bead_flf_b00005(8)_410iter30.tif'	30.8256	0.5852	1.4012
'D:\XW20220320\bead_blue\rawtif_selected_b_selected\PSFFLFint_Sim65nm_20220320_Blue_refine_gly_10um_1024-rawtif_selected_b_200_acsn_ccut\bead_flf_b00005(8)_878iter30.tif'	30	0.706	1.226
'D:\XW20220320\bead_blue\rawtif_selected_b_selected\PSFFLFint_Sim65nm_20220320_Blue_refine_gly_10um_1024-rawtif_selected_b_200_acsn_ccut\bead_flf_b00005(9)_1273iter30.tif'	34.0571	0.6663	1.0634
'D:\XW20220320\bead_blue\rawtif_selected_b_selected\PSFFLFint_Sim65nm_20220320_Blue_refine_gly_10um_1024-rawtif_selected_b_1000_2_acsn_ccut\bead_flf_b00001(12)_1154iter30.tif'	30	0.7021	1.5321
'D:\XW20220320\bead_blue\rawtif_selected_b_selected\PSFFLFint_Sim65nm_20220320_Blue_refine_gly_10um_1024-rawtif_selected_b_1000_2_acsn_ccut\bead_flf_b00001(12)_1321iter30.tif'	30	1.2114	1.6993
'D:\XW20220320\bead_blue\rawtif_selected_b_selected\PSFFLFint_Sim65nm_20220320_Blue_refine_gly_10um_1024-rawtif_selected_b_1000_2_acsn_ccut\bead_flf_b00001(12)_2045iter30.tif'	30	0.7294	1.2896
'D:\XW20220320\bead_blue\rawtif_selected_b_selected\PSFFLFint_Sim65nm_20220320_Blue_refine_gly_10um_1024-rawtif_selected_b_1000_2_acsn_ccut\bead_flf_b00001(13)_1973iter30.tif'	30	1.4924	3.1165
'D:\XW20220320\bead_blue\rawtif_selected_b_selected\PSFFLFint_Sim65nm_20220320_Blue_refine_gly_10um_1024-rawtif_selected_b_1000_2_acsn_ccut\bead_flf_b00001(14)_1101iter30.tif'	31.2802	1.1198	2.3995
'D:\XW20220320\bead_blue\rawtif_selected_b_selected\PSFFLFint_Sim65nm_20220320_Blue_refine_gly_10um_1024-rawtif_selected_b_1000_2_acsn_ccut\bead_flf_b00001(14)_879iter30.tif'	30	1.1122	1.6656
'D:\XW20220320\bead_blue\rawtif_selected_b_selected\PSFFLFint_Sim65nm_20220320_Blue_refine_gly_10um_1024-rawtif_selected_b_1000_2_acsn_ccut\bead_flf_b00001(15)_1190iter30.tif'	30	1.1096	2.5117
'D:\XW20220320\bead_blue\rawtif_selected_b_selected\PSFFLFint_Sim65nm_20220320_Blue_refine_gly_10um_1024-rawtif_selected_b_1000_2_acsn_ccut\bead_flf_b00001(15)_1623iter30.tif'	30	0.7573	1.2934
'D:\XW20220320\bead_blue\rawtif_selected_b_selected\PSFFLFint_Sim65nm_20220320_Blue_refine_gly_10um_1024-rawtif_selected_b_1000_2_acsn_ccut\bead_flf_b00001(15)_174iter30.tif'	30	1.1754	1.5938
'D:\XW20220320\bead_blue\rawtif_selected_b_selected\PSFFLFint_Sim65nm_20220320_Blue_refine_gly_10um_1024-rawtif_selected_b_1000_2_acsn_ccut\bead_flf_b00001(15)_613iter30.tif'	31.1354	1.3277	2.4653
'D:\XW20220320\bead_blue\rawtif_selected_b_selected\PSFFLFint_Sim65nm_20220320_Blue_refine_gly_10um_1024-rawtif_selected_b_1000_2_acsn_ccut\bead_flf_b00001(16)_692iter30.tif'	30	1.1965	2.3605
'D:\XW20220320\bead_blue\rawtif_selected_b_selected\PSFFLFint_Sim65nm_20220320_Blue_refine_gly_10um_1024-rawtif_selected_b_1000_2_acsn_ccut\bead_flf_b00001(17)_399iter30.tif'	30	1.0811	1.6685
'D:\XW20220320\bead_blue\rawtif_selected_b_selected\PSFFLFint_Sim65nm_20220320_Blue_refine_gly_10um_1024-rawtif_selected_b_1000_2_acsn_ccut\bead_flf_b00001(17)_672iter30.tif'	30	1.0396	2.2839
'D:\XW20220320\bead_blue\rawtif_selected_b_selected\PSFFLFint_Sim65nm_20220320_Blue_refine_gly_10um_1024-rawtif_selected_b_1000_2_acsn_ccut\bead_flf_b00001(18)_1214iter30.tif'	30	1.2285	2.5697
'D:\XW20220320\bead_blue\rawtif_selected_b_selected\PSFFLFint_Sim65nm_20220320_Blue_refine_gly_10um_1024-rawtif_selected_b_1000_2_acsn_ccut\bead_flf_b00001(18)_2078iter30.tif'	30	0.7809	1.5547
'D:\XW20220320\bead_blue\rawtif_selected_b_selected\PSFFLFint_Sim65nm_20220320_Blue_refine_gly_10um_1024-rawtif_selected_b_1000_2_acsn_ccut\bead_flf_b00001(19)_1333iter30.tif'	30	0.7294	1.5583
'D:\XW20220320\bead_blue\rawtif_selected_b_selected\PSFFLFint_Sim65nm_20220320_Blue_refine_gly_10um_1024-rawtif_selected_b_1000_2_acsn_ccut\bead_flf_b00001(19)_273iter30.tif'	30	1.4267	2.7652
'D:\XW20220320\bead_blue\rawtif_selected_b_selected\PSFFLFint_Sim65nm_20220320_Blue_refine_gly_10um_1024-rawtif_selected_b_1000_2_acsn_ccut\bead_flf_b00001(19)_365iter30.tif'	30	1.1645	1.7404
'D:\XW20220320\bead_blue\rawtif_selected_b_selected\PSFFLFint_Sim65nm_20220320_Blue_refine_gly_10um_1024-rawtif_selected_b_1000_2_acsn_ccut\bead_flf_b00001(19)_454iter30.tif'	30	1.2276	1.7016
'D:\XW20220320\bead_blue\rawtif_selected_b_selected\PSFFLFint_Sim65nm_20220320_Blue_refine_gly_10um_1024-rawtif_selected_b_1000_2_acsn_ccut\bead_flf_b00001(20)_139iter30.tif'	30	1.1567	2.0094
'D:\XW20220320\bead_blue\rawtif_selected_b_selected\PSFFLFint_Sim65nm_20220320_Blue_refine_gly_10um_1024-rawtif_selected_b_1000_2_acsn_ccut\bead_flf_b00001(20)_950iter30.tif'	30	1.063	2.4744
'D:\XW20220320\bead_blue\rawtif_selected_b_selected\PSFFLFint_Sim65nm_20220320_Blue_refine_gly_10um_1024-rawtif_selected_b_1000_2_acsn_ccut\bead_flf_b00001(22)_446iter30.tif'	30	1.1777	1.8175
'D:\XW20220320\bead_blue\rawtif_selected_b_selected\PSFFLFint_Sim65nm_20220320_Blue_refine_gly_10um_1024-rawtif_selected_b_1000_2_acsn_ccut\bead_flf_b00001(22)_75iter30.tif'	30	1.1359	1.8835
'D:\XW20220320\bead_blue\rawtif_selected_b_selected\PSFFLFint_Sim65nm_20220320_Blue_refine_gly_10um_1024-rawtif_selected_b_1000_2_acsn_ccut\bead_flf_b00001(23)_1272iter30.tif'	32.7219	1.0539	2.3047
'D:\XW20220320\bead_blue\rawtif_selected_b_selected\PSFFLFint_Sim65nm_20220320_Blue_refine_gly_10um_1024-rawtif_selected_b_1000_2_acsn_ccut\bead_flf_b00001(24)_1743iter30.tif'	35.0258	1.1916	2.1834
'D:\XW20220320\bead_blue\rawtif_selected_b_selected\PSFFLFint_Sim65nm_20220320_Blue_refine_gly_10um_1024-rawtif_selected_b_1000_2_acsn_ccut\bead_flf_b00001(25)_1890iter30.tif'	30	1.0711	2.3226
'D:\XW20220320\bead_blue\rawtif_selected_b_selected\PSFFLFint_Sim65nm_20220320_Blue_refine_gly_10um_1024-rawtif_selected_b_1000_2_acsn_ccut\bead_flf_b00001(26)_1081iter30.tif'	30	0.8985	1.255
'D:\XW20220320\bead_blue\rawtif_selected_b_selected\PSFFLFint_Sim65nm_20220320_Blue_refine_gly_10um_1024-rawtif_selected_b_1000_2_acsn_ccut\bead_flf_b00001(26)_1691iter30.tif'	30	1.0773	2.2393
'D:\XW20220320\bead_blue\rawtif_selected_b_selected\PSFFLFint_Sim65nm_20220320_Blue_refine_gly_10um_1024-rawtif_selected_b_1000_2_acsn_ccut\bead_flf_b00002(1)_1689iter30.tif'	30	1.2152	1.9211
'D:\XW20220320\bead_blue\rawtif_selected_b_selected\PSFFLFint_Sim65nm_20220320_Blue_refine_gly_10um_1024-rawtif_selected_b_1000_2_acsn_ccut\bead_flf_b00002(11)_719iter30.tif'	32.1107	1.4976	2.6637
'D:\XW20220320\bead_blue\rawtif_selected_b_selected\PSFFLFint_Sim65nm_20220320_Blue_refine_gly_10um_1024-rawtif_selected_b_1000_2_acsn_ccut\bead_flf_b00002(11)_73iter30.tif'	30.5954	1.0536	2.2633
'D:\XW20220320\bead_blue\rawtif_selected_b_selected\PSFFLFint_Sim65nm_20220320_Blue_refine_gly_10um_1024-rawtif_selected_b_1000_2_acsn_ccut\bead_flf_b00002(14)_1771iter30.tif'	30	1.0326	2.0743
'D:\XW20220320\bead_blue\rawtif_selected_b_selected\PSFFLFint_Sim65nm_20220320_Blue_refine_gly_10um_1024-rawtif_selected_b_1000_2_acsn_ccut\bead_flf_b00002(15)_2124iter30.tif'	30	1.1488	1.9519
'D:\XW20220320\bead_blue\rawtif_selected_b_selected\PSFFLFint_Sim65nm_20220320_Blue_refine_gly_10um_1024-rawtif_selected_b_1000_2_acsn_ccut\bead_flf_b00002(16)_570iter30.tif'	35.737	1.2193	2.2466
'D:\XW20220320\bead_blue\rawtif_selected_b_selected\PSFFLFint_Sim65nm_20220320_Blue_refine_gly_10um_1024-rawtif_selected_b_1000_2_acsn_ccut\bead_flf_b00002(17)_1411iter30.tif'	30	1.1159	1.9966
'D:\XW20220320\bead_blue\rawtif_selected_b_selected\PSFFLFint_Sim65nm_20220320_Blue_refine_gly_10um_1024-rawtif_selected_b_1000_2_acsn_ccut\bead_flf_b00002(2)_1441iter30.tif'	30	1.0796	2.4164
'D:\XW20220320\bead_blue\rawtif_selected_b_selected\PSFFLFint_Sim65nm_20220320_Blue_refine_gly_10um_1024-rawtif_selected_b_1000_2_acsn_ccut\bead_flf_b00002(2)_170iter30.tif'	30	0.7731	1.5567
'D:\XW20220320\bead_blue\rawtif_selected_b_selected\PSFFLFint_Sim65nm_20220320_Blue_refine_gly_10um_1024-rawtif_selected_b_1000_2_acsn_ccut\bead_flf_b00002(2)_1767iter30.tif'	30	1.1048	2.5801
'D:\XW20220320\bead_blue\rawtif_selected_b_selected\PSFFLFint_Sim65nm_20220320_Blue_refine_gly_10um_1024-rawtif_selected_b_1000_2_acsn_ccut\bead_flf_b00002(20)_1316iter30.tif'	30	1.4685	2.6702
'D:\XW20220320\bead_blue\rawtif_selected_b_selected\PSFFLFint_Sim65nm_20220320_Blue_refine_gly_10um_1024-rawtif_selected_b_1000_2_acsn_ccut\bead_flf_b00002(25)_1311iter30.tif'	32.6949	1.1732	2.353
'D:\XW20220320\bead_blue\rawtif_selected_b_selected\PSFFLFint_Sim65nm_20220320_Blue_refine_gly_10um_1024-rawtif_selected_b_1000_2_acsn_ccut\bead_flf_b00002(25)_1888iter30.tif'	30	1.4281	2.4627
'D:\XW20220320\bead_blue\rawtif_selected_b_selected\PSFFLFint_Sim65nm_20220320_Blue_refine_gly_10um_1024-rawtif_selected_b_1000_2_acsn_ccut\bead_flf_b00002(25)_2193iter30.tif'	30	0.7071	1.5213
'D:\XW20220320\bead_blue\rawtif_selected_b_selected\PSFFLFint_Sim65nm_20220320_Blue_refine_gly_10um_1024-rawtif_selected_b_1000_2_acsn_ccut\bead_flf_b00002(25)_499iter30.tif'	30	1.2103	1.8969
'D:\XW20220320\bead_blue\rawtif_selected_b_selected\PSFFLFint_Sim65nm_20220320_Blue_refine_gly_10um_1024-rawtif_selected_b_1000_2_acsn_ccut\bead_flf_b00002(26)_1669iter30.tif'	30	1.3658	2.6633
'D:\XW20220320\bead_blue\rawtif_selected_b_selected\PSFFLFint_Sim65nm_20220320_Blue_refine_gly_10um_1024-rawtif_selected_b_1000_2_acsn_ccut\bead_flf_b00002(4)_13iter30.tif'	30.3232	1.439	2.7281
'D:\XW20220320\bead_blue\rawtif_selected_b_selected\PSFFLFint_Sim65nm_20220320_Blue_refine_gly_10um_1024-rawtif_selected_b_1000_2_acsn_ccut\bead_flf_b00002(4)_1954iter30.tif'	30	1.1209	2.6186
'D:\XW20220320\bead_blue\rawtif_selected_b_selected\PSFFLFint_Sim65nm_20220320_Blue_refine_gly_10um_1024-rawtif_selected_b_1000_2_acsn_ccut\bead_flf_b00002(4)_2173iter30.tif'	33.4991	1.0611	2.1158
'D:\XW20220320\bead_blue\rawtif_selected_b_selected\PSFFLFint_Sim65nm_20220320_Blue_refine_gly_10um_1024-rawtif_selected_b_1000_2_acsn_ccut\bead_flf_b00002(4)_769iter30.tif'	30	1.2119	2.0805
'D:\XW20220320\bead_blue\rawtif_selected_b_selected\PSFFLFint_Sim65nm_20220320_Blue_refine_gly_10um_1024-rawtif_selected_b_1000_2_acsn_ccut\bead_flf_b00002(5)_2180iter30.tif'	30	1.2476	2.1592
'D:\XW20220320\bead_blue\rawtif_selected_b_selected\PSFFLFint_Sim65nm_20220320_Blue_refine_gly_10um_1024-rawtif_selected_b_1000_2_acsn_ccut\bead_flf_b00002(7)_1342iter30.tif'	31.293	1.4524	2.4619
'D:\XW20220320\bead_blue\rawtif_selected_b_selected\PSFFLFint_Sim65nm_20220320_Blue_refine_gly_10um_1024-rawtif_selected_b_1000_2_acsn_ccut\bead_flf_b00002(8)_1209iter30.tif'	30	1.0882	1.7986
'D:\XW20220320\bead_blue\rawtif_selected_b_selected\PSFFLFint_Sim65nm_20220320_Blue_refine_gly_10um_1024-rawtif_selected_b_1000_2_acsn_ccut\bead_flf_b00002(9)_1146iter30.tif'	30	1.2034	1.7777
'D:\XW20220320\bead_blue\rawtif_selected_b_selected\PSFFLFint_Sim65nm_20220320_Blue_refine_gly_10um_1024-rawtif_selected_b_1000_2_acsn_ccut\bead_flf_b00002(9)_867iter30.tif'	30	1.0806	2.6095
'D:\XW20220320\bead_blue\rawtif_selected_b_selected\PSFFLFint_Sim65nm_20220320_Blue_refine_gly_10um_1024-rawtif_selected_b_1000_2_acsn_ccut\bead_flf_b00003(1)_1100iter30.tif'	30	0.9357	1.3714
'D:\XW20220320\bead_blue\rawtif_selected_b_selected\PSFFLFint_Sim65nm_20220320_Blue_refine_gly_10um_1024-rawtif_selected_b_1000_2_acsn_ccut\bead_flf_b00003(10)_2130iter30.tif'	30	0.7191	1.5165
'D:\XW20220320\bead_blue\rawtif_selected_b_selected\PSFFLFint_Sim65nm_20220320_Blue_refine_gly_10um_1024-rawtif_selected_b_1000_2_acsn_ccut\bead_flf_b00003(11)_299iter30.tif'	30	1.2713	2.1712
'D:\XW20220320\bead_blue\rawtif_selected_b_selected\PSFFLFint_Sim65nm_20220320_Blue_refine_gly_10um_1024-rawtif_selected_b_1000_2_acsn_ccut\bead_flf_b00003(11)_434iter30.tif'	30	1.283	1.8382
'D:\XW20220320\bead_blue\rawtif_selected_b_selected\PSFFLFint_Sim65nm_20220320_Blue_refine_gly_10um_1024-rawtif_selected_b_1000_2_acsn_ccut\bead_flf_b00003(12)_1265iter30.tif'	30	0.7036	1.4246
'D:\XW20220320\bead_blue\rawtif_selected_b_selected\PSFFLFint_Sim65nm_20220320_Blue_refine_gly_10um_1024-rawtif_selected_b_1000_2_acsn_ccut\bead_flf_b00003(13)_299iter30.tif'	30	1.1032	2.2394
'D:\XW20220320\bead_blue\rawtif_selected_b_selected\PSFFLFint_Sim65nm_20220320_Blue_refine_gly_10um_1024-rawtif_selected_b_1000_2_acsn_ccut\bead_flf_b00003(13)_733iter30.tif'	30	1.0373	2.5279
'D:\XW20220320\bead_blue\rawtif_selected_b_selected\PSFFLFint_Sim65nm_20220320_Blue_refine_gly_10um_1024-rawtif_selected_b_1000_2_acsn_ccut\bead_flf_b00003(14)_1329iter30.tif'	30	1.2964	2.4505
'D:\XW20220320\bead_blue\rawtif_selected_b_selected\PSFFLFint_Sim65nm_20220320_Blue_refine_gly_10um_1024-rawtif_selected_b_1000_2_acsn_ccut\bead_flf_b00003(14)_191iter30.tif'	30	1.1755	2.1687
'D:\XW20220320\bead_blue\rawtif_selected_b_selected\PSFFLFint_Sim65nm_20220320_Blue_refine_gly_10um_1024-rawtif_selected_b_1000_2_acsn_ccut\bead_flf_b00003(14)_900iter30.tif'	30	1.0311	2.3121
'D:\XW20220320\bead_blue\rawtif_selected_b_selected\PSFFLFint_Sim65nm_20220320_Blue_refine_gly_10um_1024-rawtif_selected_b_1000_2_acsn_ccut\bead_flf_b00003(15)_807iter30.tif'	30	1.2268	1.9128
'D:\XW20220320\bead_blue\rawtif_selected_b_selected\PSFFLFint_Sim65nm_20220320_Blue_refine_gly_10um_1024-rawtif_selected_b_1000_2_acsn_ccut\bead_flf_b00003(16)_2212iter30.tif'	30	1.0793	2.157
'D:\XW20220320\bead_blue\rawtif_selected_b_selected\PSFFLFint_Sim65nm_20220320_Blue_refine_gly_10um_1024-rawtif_selected_b_1000_2_acsn_ccut\bead_flf_b00003(16)_506iter30.tif'	30	1.2172	2.0592
'D:\XW20220320\bead_blue\rawtif_selected_b_selected\PSFFLFint_Sim65nm_20220320_Blue_refine_gly_10um_1024-rawtif_selected_b_1000_2_acsn_ccut\bead_flf_b00003(19)_2193iter30.tif'	31.1899	1.3763	2.4373
'D:\XW20220320\bead_blue\rawtif_selected_b_selected\PSFFLFint_Sim65nm_20220320_Blue_refine_gly_10um_1024-rawtif_selected_b_1000_2_acsn_ccut\bead_flf_b00003(2)_1276iter30.tif'	30	1.2758	2.3248
'D:\XW20220320\bead_blue\rawtif_selected_b_selected\PSFFLFint_Sim65nm_20220320_Blue_refine_gly_10um_1024-rawtif_selected_b_1000_2_acsn_ccut\bead_flf_b00003(23)_1149iter30.tif'	30	1.4925	2.644
'D:\XW20220320\bead_blue\rawtif_selected_b_selected\PSFFLFint_Sim65nm_20220320_Blue_refine_gly_10um_1024-rawtif_selected_b_1000_2_acsn_ccut\bead_flf_b00003(24)_781iter30.tif'	30	1.5575	2.3103
'D:\XW20220320\bead_blue\rawtif_selected_b_selected\PSFFLFint_Sim65nm_20220320_Blue_refine_gly_10um_1024-rawtif_selected_b_1000_2_acsn_ccut\bead_flf_b00003(26)_1332iter30.tif'	30	1.0851	1.7542
'D:\XW20220320\bead_blue\rawtif_selected_b_selected\PSFFLFint_Sim65nm_20220320_Blue_refine_gly_10um_1024-rawtif_selected_b_1000_2_acsn_ccut\bead_flf_b00003(26)_1437iter30.tif'	30	1.377	2.4494
'D:\XW20220320\bead_blue\rawtif_selected_b_selected\PSFFLFint_Sim65nm_20220320_Blue_refine_gly_10um_1024-rawtif_selected_b_1000_2_acsn_ccut\bead_flf_b00003(3)_1078iter30.tif'	30	1.2412	1.6011
'D:\XW20220320\bead_blue\rawtif_selected_b_selected\PSFFLFint_Sim65nm_20220320_Blue_refine_gly_10um_1024-rawtif_selected_b_1000_2_acsn_ccut\bead_flf_b00003(5)_1536iter30.tif'	30	1.1667	1.9295
'D:\XW20220320\bead_blue\rawtif_selected_b_selected\PSFFLFint_Sim65nm_20220320_Blue_refine_gly_10um_1024-rawtif_selected_b_1000_2_acsn_ccut\bead_flf_b00003(5)_324iter30.tif'	30	0.7231	1.2379
'D:\XW20220320\bead_blue\rawtif_selected_b_selected\PSFFLFint_Sim65nm_20220320_Blue_refine_gly_10um_1024-rawtif_selected_b_1000_2_acsn_ccut\bead_flf_b00003(5)_36iter30.tif'	30	1.2216	2.2694
'D:\XW20220320\bead_blue\rawtif_selected_b_selected\PSFFLFint_Sim65nm_20220320_Blue_refine_gly_10um_1024-rawtif_selected_b_1000_2_acsn_ccut\bead_flf_b00003(5)_671iter30.tif'	30	0.7618	1.3391
'D:\XW20220320\bead_blue\rawtif_selected_b_selected\PSFFLFint_Sim65nm_20220320_Blue_refine_gly_10um_1024-rawtif_selected_b_1000_2_acsn_ccut\bead_flf_b00003(8)_482iter30.tif'	30	1.1981	1.8886
'D:\XW20220320\bead_blue\rawtif_selected_b_selected\PSFFLFint_Sim65nm_20220320_Blue_refine_gly_10um_1024-rawtif_selected_b_1000_2_acsn_ccut\bead_flf_b00004(1)_1392iter30.tif'	30	1.1188	2.0701
'D:\XW20220320\bead_blue\rawtif_selected_b_selected\PSFFLFint_Sim65nm_20220320_Blue_refine_gly_10um_1024-rawtif_selected_b_1000_2_acsn_ccut\bead_flf_b00004(1)_1463iter30.tif'	30	1.1938	2.1312
'D:\XW20220320\bead_blue\rawtif_selected_b_selected\PSFFLFint_Sim65nm_20220320_Blue_refine_gly_10um_1024-rawtif_selected_b_1000_2_acsn_ccut\bead_flf_b00004(1)_194iter30.tif'	30	1.1575	2.0866
'D:\XW20220320\bead_blue\rawtif_selected_b_selected\PSFFLFint_Sim65nm_20220320_Blue_refine_gly_10um_1024-rawtif_selected_b_1000_2_acsn_ccut\bead_flf_b00004(1)_203iter30.tif'	30	0.688	1.3685
'D:\XW20220320\bead_blue\rawtif_selected_b_selected\PSFFLFint_Sim65nm_20220320_Blue_refine_gly_10um_1024-rawtif_selected_b_1000_2_acsn_ccut\bead_flf_b00004(1)_745iter30.tif'	30.8375	1.5209	2.4683
'D:\XW20220320\bead_blue\rawtif_selected_b_selected\PSFFLFint_Sim65nm_20220320_Blue_refine_gly_10um_1024-rawtif_selected_b_1000_2_acsn_ccut\bead_flf_b00004(1)_868iter30.tif'	30	1.0729	2.0895
'D:\XW20220320\bead_blue\rawtif_selected_b_selected\PSFFLFint_Sim65nm_20220320_Blue_refine_gly_10um_1024-rawtif_selected_b_1000_2_acsn_ccut\bead_flf_b00004(10)_2222iter30.tif'	30	1.2133	2.0524
'D:\XW20220320\bead_blue\rawtif_selected_b_selected\PSFFLFint_Sim65nm_20220320_Blue_refine_gly_10um_1024-rawtif_selected_b_1000_2_acsn_ccut\bead_flf_b00004(10)_706iter30.tif'	30.6185	1.4442	2.5885
'D:\XW20220320\bead_blue\rawtif_selected_b_selected\PSFFLFint_Sim65nm_20220320_Blue_refine_gly_10um_1024-rawtif_selected_b_1000_2_acsn_ccut\bead_flf_b00004(2)_1186iter30.tif'	30	1.0173	2.7883
'D:\XW20220320\bead_blue\rawtif_selected_b_selected\PSFFLFint_Sim65nm_20220320_Blue_refine_gly_10um_1024-rawtif_selected_b_1000_2_acsn_ccut\bead_flf_b00004(3)_1670iter30.tif'	30	1.3923	2.8058
'D:\XW20220320\bead_blue\rawtif_selected_b_selected\PSFFLFint_Sim65nm_20220320_Blue_refine_gly_10um_1024-rawtif_selected_b_1000_2_acsn_ccut\bead_flf_b00004(3)_1674iter30.tif'	30	1.0603	3.0748
'D:\XW20220320\bead_blue\rawtif_selected_b_selected\PSFFLFint_Sim65nm_20220320_Blue_refine_gly_10um_1024-rawtif_selected_b_1000_2_acsn_ccut\bead_flf_b00004(3)_926iter30.tif'	30	1.1482	2.3114
'D:\XW20220320\bead_blue\rawtif_selected_b_selected\PSFFLFint_Sim65nm_20220320_Blue_refine_gly_10um_1024-rawtif_selected_b_1000_2_acsn_ccut\bead_flf_b00004(5)_2069iter30.tif'	30	1.1623	2.0399
'D:\XW20220320\bead_blue\rawtif_selected_b_selected\PSFFLFint_Sim65nm_20220320_Blue_refine_gly_10um_1024-rawtif_selected_b_1000_2_acsn_ccut\bead_flf_b00004(5)_317iter30.tif'	30.1337	0.946	2.3016
'D:\XW20220320\bead_blue\rawtif_selected_b_selected\PSFFLFint_Sim65nm_20220320_Blue_refine_gly_10um_1024-rawtif_selected_b_1000_2_acsn_ccut\bead_flf_b00004(5)_432iter30.tif'	30	1.1539	2.093
'D:\XW20220320\bead_blue\rawtif_selected_b_selected\PSFFLFint_Sim65nm_20220320_Blue_refine_gly_10um_1024-rawtif_selected_b_1000_2_acsn_ccut\bead_flf_b00004(5)_651iter30.tif'	30	1.0895	2.216
'D:\XW20220320\bead_blue\rawtif_selected_b_selected\PSFFLFint_Sim65nm_20220320_Blue_refine_gly_10um_1024-rawtif_selected_b_1000_2_acsn_ccut\bead_flf_b00004(6)_1954iter30.tif'	30	1.4618	3.0046
'D:\XW20220320\bead_blue\rawtif_selected_b_selected\PSFFLFint_Sim65nm_20220320_Blue_refine_gly_10um_1024-rawtif_selected_b_1000_2_acsn_ccut\bead_flf_b00004(6)_1970iter30.tif'	30	1.0667	1.8061
'D:\XW20220320\bead_blue\rawtif_selected_b_selected\PSFFLFint_Sim65nm_20220320_Blue_refine_gly_10um_1024-rawtif_selected_b_1000_2_acsn_ccut\bead_flf_b00004(8)_1074iter30.tif'	30	1.4738	2.7129
'D:\XW20220320\bead_blue\rawtif_selected_b_selected\PSFFLFint_Sim65nm_20220320_Blue_refine_gly_10um_1024-rawtif_selected_b_1000_2_acsn_ccut\bead_flf_b00004(8)_1361iter30.tif'	30	1.2812	3.1278
'D:\XW20220320\bead_blue\rawtif_selected_b_selected\PSFFLFint_Sim65nm_20220320_Blue_refine_gly_10um_1024-rawtif_selected_b_1000_2_acsn_ccut\bead_flf_b00004(8)_1638iter30.tif'	32.8871	1.6692	3.3259
'D:\XW20220320\bead_blue\rawtif_selected_b_selected\PSFFLFint_Sim65nm_20220320_Blue_refine_gly_10um_1024-rawtif_selected_b_1000_2_acsn_ccut\bead_flf_b00004(8)_1887iter30.tif'	30	1.3113	1.9101
'D:\XW20220320\bead_blue\rawtif_selected_b_selected\PSFFLFint_Sim65nm_20220320_Blue_refine_gly_10um_1024-rawtif_selected_b_1000_2_acsn_ccut\bead_flf_b00004(9)_378iter30.tif'	30	1.2421	2.8486
'D:\XW20220320\bead_blue\rawtif_selected_b_selected\PSFFLFint_Sim65nm_20220320_Blue_refine_gly_10um_1024-rawtif_selected_b_2000_acsn_ccut\bead_flf_b00001(1)_1213iter30.tif'	39.7639	2.1271	6.2324
'D:\XW20220320\bead_blue\rawtif_selected_b_selected\PSFFLFint_Sim65nm_20220320_Blue_refine_gly_10um_1024-rawtif_selected_b_2000_acsn_ccut\bead_flf_b00001(1)_1217iter30.tif'	41.7213	2.0364	8.2541
'D:\XW20220320\bead_blue\rawtif_selected_b_selected\PSFFLFint_Sim65nm_20220320_Blue_refine_gly_10um_1024-rawtif_selected_b_2000_acsn_ccut\bead_flf_b00001(1)_1470iter30.tif'	46.7576	1.7302	4.8364
'D:\XW20220320\bead_blue\rawtif_selected_b_selected\PSFFLFint_Sim65nm_20220320_Blue_refine_gly_10um_1024-rawtif_selected_b_2000_acsn_ccut\bead_flf_b00001(1)_1474iter30.tif'	47.9256	1.7097	5.709
'D:\XW20220320\bead_blue\rawtif_selected_b_selected\PSFFLFint_Sim65nm_20220320_Blue_refine_gly_10um_1024-rawtif_selected_b_2000_acsn_ccut\bead_flf_b00001(1)_1677iter30.tif'	30	2.1305	5.3264
'D:\XW20220320\bead_blue\rawtif_selected_b_selected\PSFFLFint_Sim65nm_20220320_Blue_refine_gly_10um_1024-rawtif_selected_b_2000_acsn_ccut\bead_flf_b00001(1)_2030iter30.tif'	30	2.2396	5.6504
'D:\XW20220320\bead_blue\rawtif_selected_b_selected\PSFFLFint_Sim65nm_20220320_Blue_refine_gly_10um_1024-rawtif_selected_b_2000_acsn_ccut\bead_flf_b00001(1)_2174iter30.tif'	36.3422	2.1946	8.6615
'D:\XW20220320\bead_blue\rawtif_selected_b_selected\PSFFLFint_Sim65nm_20220320_Blue_refine_gly_10um_1024-rawtif_selected_b_2000_acsn_ccut\bead_flf_b00001(1)_2229iter30.tif'	30	2.0638	5.6997
'D:\XW20220320\bead_blue\rawtif_selected_b_selected\PSFFLFint_Sim65nm_20220320_Blue_refine_gly_10um_1024-rawtif_selected_b_2000_acsn_ccut\bead_flf_b00001(1)_2256iter30.tif'	30	2.4225	7.5473
'D:\XW20220320\bead_blue\rawtif_selected_b_selected\PSFFLFint_Sim65nm_20220320_Blue_refine_gly_10um_1024-rawtif_selected_b_2000_acsn_ccut\bead_flf_b00001(1)_318iter30.tif'	45.0602	1.8435	5.7585
'D:\XW20220320\bead_blue\rawtif_selected_b_selected\PSFFLFint_Sim65nm_20220320_Blue_refine_gly_10um_1024-rawtif_selected_b_2000_acsn_ccut\bead_flf_b00001(1)_320iter30.tif'	46.3446	1.7175	5.3484
'D:\XW20220320\bead_blue\rawtif_selected_b_selected\PSFFLFint_Sim65nm_20220320_Blue_refine_gly_10um_1024-rawtif_selected_b_2000_acsn_ccut\bead_flf_b00001(1)_323iter30.tif'	47.295	1.5845	5.8375
'D:\XW20220320\bead_blue\rawtif_selected_b_selected\PSFFLFint_Sim65nm_20220320_Blue_refine_gly_10um_1024-rawtif_selected_b_2000_acsn_ccut\bead_flf_b00001(1)_472iter30.tif'	42.32	1.9136	5.77
'D:\XW20220320\bead_blue\rawtif_selected_b_selected\PSFFLFint_Sim65nm_20220320_Blue_refine_gly_10um_1024-rawtif_selected_b_2000_acsn_ccut\bead_flf_b00001(1)_477iter30.tif'	43.2683	2.0467	8.1194
'D:\XW20220320\bead_blue\rawtif_selected_b_selected\PSFFLFint_Sim65nm_20220320_Blue_refine_gly_10um_1024-rawtif_selected_b_2000_acsn_ccut\bead_flf_b00001(1)_827iter30.tif'	38.1612	2.1414	7.8826
'D:\XW20220320\bead_blue\rawtif_selected_b_selected\PSFFLFint_Sim65nm_20220320_Blue_refine_gly_10um_1024-rawtif_selected_b_2000_acsn_ccut\bead_flf_b00001(1)_867iter30.tif'	30	1.964	6.8182
'D:\XW20220320\bead_blue\rawtif_selected_b_selected\PSFFLFint_Sim65nm_20220320_Blue_refine_gly_10um_1024-rawtif_selected_b_2000_acsn_ccut\bead_flf_b00001(2)_1136iter30.tif'	30	1.8654	4.8813
'D:\XW20220320\bead_blue\rawtif_selected_b_selected\PSFFLFint_Sim65nm_20220320_Blue_refine_gly_10um_1024-rawtif_selected_b_2000_acsn_ccut\bead_flf_b00001(2)_1694iter30.tif'	30	2.2416	7.6266
'D:\XW20220320\bead_blue\rawtif_selected_b_selected\PSFFLFint_Sim65nm_20220320_Blue_refine_gly_10um_1024-rawtif_selected_b_2000_acsn_ccut\bead_flf_b00001(2)_273iter30.tif'	30	2.0791	5.7857
'D:\XW20220320\bead_blue\rawtif_selected_b_selected\PSFFLFint_Sim65nm_20220320_Blue_refine_gly_10um_1024-rawtif_selected_b_2000_acsn_ccut\bead_flf_b00001(2)_606iter30.tif'	30	2.5868	8.5584
'D:\XW20220320\bead_blue\rawtif_selected_b_selected\PSFFLFint_Sim65nm_20220320_Blue_refine_gly_10um_1024-rawtif_selected_b_2000_acsn_ccut\bead_flf_b00001(2)_689iter30.tif'	44.8397	1.943	5.8108
'D:\XW20220320\bead_blue\rawtif_selected_b_selected\PSFFLFint_Sim65nm_20220320_Blue_refine_gly_10um_1024-rawtif_selected_b_2000_acsn_ccut\bead_flf_b00001(2)_984iter30.tif'	30	2.5648	8.3866
'D:\XW20220320\bead_blue\rawtif_selected_b_selected\PSFFLFint_Sim65nm_20220320_Blue_refine_gly_10um_1024-rawtif_selected_b_2000_acsn_ccut\bead_flf_b00001(3)_1419iter30.tif'	30	1.818	4.831
'D:\XW20220320\bead_blue\rawtif_selected_b_selected\PSFFLFint_Sim65nm_20220320_Blue_refine_gly_10um_1024-rawtif_selected_b_2000_acsn_ccut\bead_flf_b00001(3)_1511iter30.tif'	32.7518	2.3614	9.1226
'D:\XW20220320\bead_blue\rawtif_selected_b_selected\PSFFLFint_Sim65nm_20220320_Blue_refine_gly_10um_1024-rawtif_selected_b_2000_acsn_ccut\bead_flf_b00001(3)_1770iter30.tif'	30	2.3097	6.7055
'D:\XW20220320\bead_blue\rawtif_selected_b_selected\PSFFLFint_Sim65nm_20220320_Blue_refine_gly_10um_1024-rawtif_selected_b_2000_acsn_ccut\bead_flf_b00001(3)_1897iter30.tif'	30	2.5134	7.3159
'D:\XW20220320\bead_blue\rawtif_selected_b_selected\PSFFLFint_Sim65nm_20220320_Blue_refine_gly_10um_1024-rawtif_selected_b_2000_acsn_ccut\bead_flf_b00001(3)_2058iter30.tif'	37.7467	2.2963	8.8357
'D:\XW20220320\bead_blue\rawtif_selected_b_selected\PSFFLFint_Sim65nm_20220320_Blue_refine_gly_10um_1024-rawtif_selected_b_2000_acsn_ccut\bead_flf_b00001(3)_2181iter30.tif'	30	1.8775	9.0428
'D:\XW20220320\bead_blue\rawtif_selected_b_selected\PSFFLFint_Sim65nm_20220320_Blue_refine_gly_10um_1024-rawtif_selected_b_2000_acsn_ccut\bead_flf_b00001(3)_500iter30.tif'	52.782	1.3504	6.2927
'D:\XW20220320\bead_blue\rawtif_selected_b_selected\PSFFLFint_Sim65nm_20220320_Blue_refine_gly_10um_1024-rawtif_selected_b_2000_acsn_ccut\bead_flf_b00001(3)_639iter30.tif'	30	2.3074	8.2789
'D:\XW20220320\bead_blue\rawtif_selected_b_selected\PSFFLFint_Sim65nm_20220320_Blue_refine_gly_10um_1024-rawtif_selected_b_2000_acsn_ccut\bead_flf_b00001(3)_900iter30.tif'	39.4373	2.0917	7.7165
'D:\XW20220320\bead_blue\rawtif_selected_b_selected\PSFFLFint_Sim65nm_20220320_Blue_refine_gly_10um_1024-rawtif_selected_b_2000_acsn_ccut\bead_flf_b00001(4)_1226iter30.tif'	30	1.8664	8.0031
'D:\XW20220320\bead_blue\rawtif_selected_b_selected\PSFFLFint_Sim65nm_20220320_Blue_refine_gly_10um_1024-rawtif_selected_b_2000_acsn_ccut\bead_flf_b00001(4)_1389iter30.tif'	30	2.4164	9.7695
'D:\XW20220320\bead_blue\rawtif_selected_b_selected\PSFFLFint_Sim65nm_20220320_Blue_refine_gly_10um_1024-rawtif_selected_b_2000_acsn_ccut\bead_flf_b00001(4)_1616iter30.tif'	32.2266	2.207	9.1622
'D:\XW20220320\bead_blue\rawtif_selected_b_selected\PSFFLFint_Sim65nm_20220320_Blue_refine_gly_10um_1024-rawtif_selected_b_2000_acsn_ccut\bead_flf_b00001(4)_2055iter30.tif'	30	1.7689	7.5463
'D:\XW20220320\bead_blue\rawtif_selected_b_selected\PSFFLFint_Sim65nm_20220320_Blue_refine_gly_10um_1024-rawtif_selected_b_2000_acsn_ccut\bead_flf_b00001(4)_2093iter30.tif'	30	1.7947	6.747
'D:\XW20220320\bead_blue\rawtif_selected_b_selected\PSFFLFint_Sim65nm_20220320_Blue_refine_gly_10um_1024-rawtif_selected_b_2000_acsn_ccut\bead_flf_b00001(4)_2224iter30.tif'	30	2.3795	10.752
'D:\XW20220320\bead_blue\rawtif_selected_b_selected\PSFFLFint_Sim65nm_20220320_Blue_refine_gly_10um_1024-rawtif_selected_b_2000_acsn_ccut\bead_flf_b00001(4)_326iter30.tif'	30	2.4086	8.8031
'D:\XW20220320\bead_blue\rawtif_selected_b_selected\PSFFLFint_Sim65nm_20220320_Blue_refine_gly_10um_1024-rawtif_selected_b_2000_acsn_ccut\bead_flf_b00001(4)_463iter30.tif'	49.939	1.0833	4.2476
'D:\XW20220320\bead_blue\rawtif_selected_b_selected\PSFFLFint_Sim65nm_20220320_Blue_refine_gly_10um_1024-rawtif_selected_b_2000_acsn_ccut\bead_flf_b00001(4)_878iter30.tif'	38.7315	2.2678	8.2472
'D:\XW20220320\bead_blue\rawtif_selected_b_selected\PSFFLFint_Sim65nm_20220320_Blue_refine_gly_10um_1024-rawtif_selected_b_2000_acsn_ccut\bead_flf_b00001(4)_884iter30.tif'	46.959	1.7658	5.5799
'D:\XW20220320\bead_blue\rawtif_selected_b_selected\PSFFLFint_Sim65nm_20220320_Blue_refine_gly_10um_1024-rawtif_selected_b_2000_acsn_ccut\bead_flf_b00001(5)_1003iter30.tif'	30	2.4727	6.7727
'D:\XW20220320\bead_blue\rawtif_selected_b_selected\PSFFLFint_Sim65nm_20220320_Blue_refine_gly_10um_1024-rawtif_selected_b_2000_acsn_ccut\bead_flf_b00001(5)_1008iter30.tif'	47.0592	1.6074	5.1346
'D:\XW20220320\bead_blue\rawtif_selected_b_selected\PSFFLFint_Sim65nm_20220320_Blue_refine_gly_10um_1024-rawtif_selected_b_2000_acsn_ccut\bead_flf_b00001(5)_1063iter30.tif'	32.7043	2.394	8.8127
'D:\XW20220320\bead_blue\rawtif_selected_b_selected\PSFFLFint_Sim65nm_20220320_Blue_refine_gly_10um_1024-rawtif_selected_b_2000_acsn_ccut\bead_flf_b00001(5)_122iter30.tif'	43.2008	2.0903	8.4709
'D:\XW20220320\bead_blue\rawtif_selected_b_selected\PSFFLFint_Sim65nm_20220320_Blue_refine_gly_10um_1024-rawtif_selected_b_2000_acsn_ccut\bead_flf_b00001(5)_1567iter30.tif'	30	2.5316	8.8966
'D:\XW20220320\bead_blue\rawtif_selected_b_selected\PSFFLFint_Sim65nm_20220320_Blue_refine_gly_10um_1024-rawtif_selected_b_2000_acsn_ccut\bead_flf_b00001(5)_1581iter30.tif'	42.3591	2.0201	8.0624
'D:\XW20220320\bead_blue\rawtif_selected_b_selected\PSFFLFint_Sim65nm_20220320_Blue_refine_gly_10um_1024-rawtif_selected_b_2000_acsn_ccut\bead_flf_b00001(5)_1662iter30.tif'	49.5905	1.176	4.6214
'D:\XW20220320\bead_blue\rawtif_selected_b_selected\PSFFLFint_Sim65nm_20220320_Blue_refine_gly_10um_1024-rawtif_selected_b_2000_acsn_ccut\bead_flf_b00001(5)_1677iter30.tif'	37.1611	2.3074	9.6195
'D:\XW20220320\bead_blue\rawtif_selected_b_selected\PSFFLFint_Sim65nm_20220320_Blue_refine_gly_10um_1024-rawtif_selected_b_2000_acsn_ccut\bead_flf_b00001(5)_172iter30.tif'	36.5836	2.2649	8.7721
'D:\XW20220320\bead_blue\rawtif_selected_b_selected\PSFFLFint_Sim65nm_20220320_Blue_refine_gly_10um_1024-rawtif_selected_b_2000_acsn_ccut\bead_flf_b00001(5)_211iter30.tif'	30	2.5764	8.5256
'D:\XW20220320\bead_blue\rawtif_selected_b_selected\PSFFLFint_Sim65nm_20220320_Blue_refine_gly_10um_1024-rawtif_selected_b_2000_acsn_ccut\bead_flf_b00001(5)_253iter30.tif'	30	2.19	9.0156
'D:\XW20220320\bead_blue\rawtif_selected_b_selected\PSFFLFint_Sim65nm_20220320_Blue_refine_gly_10um_1024-rawtif_selected_b_2000_acsn_ccut\bead_flf_b00001(5)_581iter30.tif'	30	2.2866	8.3281
'D:\XW20220320\bead_blue\rawtif_selected_b_selected\PSFFLFint_Sim65nm_20220320_Blue_refine_gly_10um_1024-rawtif_selected_b_2000_acsn_ccut\bead_flf_b00001(5)_630iter30.tif'	30	2.4576	6.4463
'D:\XW20220320\bead_blue\rawtif_selected_b_selected\PSFFLFint_Sim65nm_20220320_Blue_refine_gly_10um_1024-rawtif_selected_b_2000_acsn_ccut\bead_flf_b00001(5)_674iter30.tif'	30	2.257	10.5669
'D:\XW20220320\bead_blue\rawtif_selected_b_selected\PSFFLFint_Sim65nm_20220320_Blue_refine_gly_10um_1024-rawtif_selected_b_2000_acsn_ccut\bead_flf_b00001(5)_782iter30.tif'	30	2.2969	10.4691
'D:\XW20220320\bead_blue\rawtif_selected_b_selected\PSFFLFint_Sim65nm_20220320_Blue_refine_gly_10um_1024-rawtif_selected_b_2000_acsn_ccut\bead_flf_b00001(5)_794iter30.tif'	30	2.4933	9.8758
'D:\XW20220320\bead_blue\rawtif_selected_b_selected\PSFFLFint_Sim65nm_20220320_Blue_refine_gly_10um_1024-rawtif_selected_b_2000_acsn_ccut\bead_flf_b00001(5)_83iter30.tif'	44.8843	2.1231	8.2986
'D:\XW20220320\bead_blue\rawtif_selected_b_selected\PSFFLFint_Sim65nm_20220320_Blue_refine_gly_10um_1024-rawtif_selected_b_2000_acsn_ccut\bead_flf_b00001(5)_851iter30.tif'	38.1907	2.2819	9.3057
'D:\XW20220320\bead_blue\rawtif_selected_b_selected\PSFFLFint_Sim65nm_20220320_Blue_refine_gly_10um_1024-rawtif_selected_b_2000_acsn_ccut\bead_flf_b00001(6)_1036iter30.tif'	30	2.5014	7.3862
'D:\XW20220320\bead_blue\rawtif_selected_b_selected\PSFFLFint_Sim65nm_20220320_Blue_refine_gly_10um_1024-rawtif_selected_b_2000_acsn_ccut\bead_flf_b00001(6)_1150iter30.tif'	31.722	2.4601	10.3744
'D:\XW20220320\bead_blue\rawtif_selected_b_selected\PSFFLFint_Sim65nm_20220320_Blue_refine_gly_10um_1024-rawtif_selected_b_2000_acsn_ccut\bead_flf_b00001(6)_1160iter30.tif'	30	2.3745	9.7563
'D:\XW20220320\bead_blue\rawtif_selected_b_selected\PSFFLFint_Sim65nm_20220320_Blue_refine_gly_10um_1024-rawtif_selected_b_2000_acsn_ccut\bead_flf_b00001(6)_144iter30.tif'	34.618	2.3806	9.7987
'D:\XW20220320\bead_blue\rawtif_selected_b_selected\PSFFLFint_Sim65nm_20220320_Blue_refine_gly_10um_1024-rawtif_selected_b_2000_acsn_ccut\bead_flf_b00001(6)_1744iter30.tif'	30	1.7259	6.5429
'D:\XW20220320\bead_blue\rawtif_selected_b_selected\PSFFLFint_Sim65nm_20220320_Blue_refine_gly_10um_1024-rawtif_selected_b_2000_acsn_ccut\bead_flf_b00001(6)_176iter30.tif'	44.6404	2.092	7.207
'D:\XW20220320\bead_blue\rawtif_selected_b_selected\PSFFLFint_Sim65nm_20220320_Blue_refine_gly_10um_1024-rawtif_selected_b_2000_acsn_ccut\bead_flf_b00001(6)_1807iter30.tif'	30	2.4872	8.3433
'D:\XW20220320\bead_blue\rawtif_selected_b_selected\PSFFLFint_Sim65nm_20220320_Blue_refine_gly_10um_1024-rawtif_selected_b_2000_acsn_ccut\bead_flf_b00001(6)_299iter30.tif'	30	2.5648	8.6791
'D:\XW20220320\bead_blue\rawtif_selected_b_selected\PSFFLFint_Sim65nm_20220320_Blue_refine_gly_10um_1024-rawtif_selected_b_2000_acsn_ccut\bead_flf_b00001(6)_515iter30.tif'	30	2.0434	5.3627
'D:\XW20220320\bead_blue\rawtif_selected_b_selected\PSFFLFint_Sim65nm_20220320_Blue_refine_gly_10um_1024-rawtif_selected_b_2000_acsn_ccut\bead_flf_b00001(6)_59iter30.tif'	49.2772	1.1384	4.396
'D:\XW20220320\bead_blue\rawtif_selected_b_selected\PSFFLFint_Sim65nm_20220320_Blue_refine_gly_10um_1024-rawtif_selected_b_2000_acsn_ccut\bead_flf_b00001(6)_75iter30.tif'	41.4966	2.0552	8.8979
'D:\XW20220320\bead_blue\rawtif_selected_b_selected\PSFFLFint_Sim65nm_20220320_Blue_refine_gly_10um_1024-rawtif_selected_b_2000_acsn_ccut\bead_flf_b00001(6)_760iter30.tif'	33.9445	2.2233	7.6388
'D:\XW20220320\bead_blue\rawtif_selected_b_selected\PSFFLFint_Sim65nm_20220320_Blue_refine_gly_10um_1024-rawtif_selected_b_2000_acsn_ccut\bead_flf_b00001(7)_1051iter30.tif'	30	2.3477	10.2465
'D:\XW20220320\bead_blue\rawtif_selected_b_selected\PSFFLFint_Sim65nm_20220320_Blue_refine_gly_10um_1024-rawtif_selected_b_2000_acsn_ccut\bead_flf_b00001(7)_1653iter30.tif'	30	1.9479	5.6967
'D:\XW20220320\bead_blue\rawtif_selected_b_selected\PSFFLFint_Sim65nm_20220320_Blue_refine_gly_10um_1024-rawtif_selected_b_2000_acsn_ccut\bead_flf_b00001(7)_1984iter30.tif'	30.7519	1.6561	7.3869
'D:\XW20220320\bead_blue\rawtif_selected_b_selected\PSFFLFint_Sim65nm_20220320_Blue_refine_gly_10um_1024-rawtif_selected_b_2000_acsn_ccut\bead_flf_b00001(7)_2179iter30.tif'	40.6458	2.181	6.5909
'D:\XW20220320\bead_blue\rawtif_selected_b_selected\PSFFLFint_Sim65nm_20220320_Blue_refine_gly_10um_1024-rawtif_selected_b_2000_acsn_ccut\bead_flf_b00001(7)_2224iter30.tif'	38.5064	2.3139	10.5967
'D:\XW20220320\bead_blue\rawtif_selected_b_selected\PSFFLFint_Sim65nm_20220320_Blue_refine_gly_10um_1024-rawtif_selected_b_2000_acsn_ccut\bead_flf_b00001(7)_24iter30.tif'	30	2.2682	8.55
'D:\XW20220320\bead_blue\rawtif_selected_b_selected\PSFFLFint_Sim65nm_20220320_Blue_refine_gly_10um_1024-rawtif_selected_b_2000_acsn_ccut\bead_flf_b00001(7)_32iter30.tif'	30	2.6105	11.0837
'D:\XW20220320\bead_blue\rawtif_selected_b_selected\PSFFLFint_Sim65nm_20220320_Blue_refine_gly_10um_1024-rawtif_selected_b_2000_acsn_ccut\bead_flf_b00001(7)_726iter30.tif'	30	2.5073	8.4799
'D:\XW20220320\bead_blue\rawtif_selected_b_selected\PSFFLFint_Sim65nm_20220320_Blue_refine_gly_10um_1024-rawtif_selected_b_2000_acsn_ccut\bead_flf_b00001(7)_937iter30.tif'	38.2687	2.2139	9.1485
'D:\XW20220320\bead_blue\rawtif_selected_b_selected\PSFFLFint_Sim65nm_20220320_Blue_refine_gly_10um_1024-rawtif_selected_b_2000_acsn_ccut\bead_flf_b00001(8)_224iter30.tif'	43.6747	2.0025	7.1228
'D:\XW20220320\bead_blue\rawtif_selected_b_selected\PSFFLFint_Sim65nm_20220320_Blue_refine_gly_10um_1024-rawtif_selected_b_2000_acsn_ccut\bead_flf_b00001(8)_280iter30.tif'	36.228	2.2927	9.6542
'D:\XW20220320\bead_blue\rawtif_selected_b_selected\PSFFLFint_Sim65nm_20220320_Blue_refine_gly_10um_1024-rawtif_selected_b_2000_acsn_ccut\bead_flf_b00005(11)_1601iter30.tif'	34.9592	2.3838	10.3261
'D:\XW20220320\bead_blue\rawtif_selected_b_selected\PSFFLFint_Sim65nm_20220320_Blue_refine_gly_10um_1024-rawtif_selected_b_2000_acsn_ccut\bead_flf_b00005(11)_2110iter30.tif'	40.3212	2.2118	9.3663
'D:\XW20220320\bead_blue\rawtif_selected_b_selected\PSFFLFint_Sim65nm_20220320_Blue_refine_gly_10um_1024-rawtif_selected_b_2000_acsn_ccut\bead_flf_b00005(12)_1388iter30.tif'	30	2.5157	10.3021
'D:\XW20220320\bead_blue\rawtif_selected_b_selected\PSFFLFint_Sim65nm_20220320_Blue_refine_gly_10um_1024-rawtif_selected_b_2000_acsn_ccut\bead_flf_b00005(12)_1431iter30.tif'	32.4123	2.4672	10.1732
'D:\XW20220320\bead_blue\rawtif_selected_b_selected\PSFFLFint_Sim65nm_20220320_Blue_refine_gly_10um_1024-rawtif_selected_b_2000_acsn_ccut\bead_flf_b00005(12)_1575iter30.tif'	33.141	2.2577	8.7996
'D:\XW20220320\bead_blue\rawtif_selected_b_selected\PSFFLFint_Sim65nm_20220320_Blue_refine_gly_10um_1024-rawtif_selected_b_2000_acsn_ccut\bead_flf_b00005(12)_1619iter30.tif'	36.1503	2.2509	9.7975
'D:\XW20220320\bead_blue\rawtif_selected_b_selected\PSFFLFint_Sim65nm_20220320_Blue_refine_gly_10um_1024-rawtif_selected_b_2000_acsn_ccut\bead_flf_b00005(13)_337iter30.tif'	30	2.4574	11.4551
'D:\XW20220320\bead_blue\rawtif_selected_b_selected\PSFFLFint_Sim65nm_20220320_Blue_refine_gly_10um_1024-rawtif_selected_b_2000_acsn_ccut\bead_flf_b00005(13)_597iter30.tif'	30	2.4878	10.0421
'D:\XW20220320\bead_blue\rawtif_selected_b_selected\PSFFLFint_Sim65nm_20220320_Blue_refine_gly_10um_1024-rawtif_selected_b_2000_acsn_ccut\bead_flf_b00005(14)_501iter30.tif'	32.2149	2.3932	9.573
'D:\XW20220320\bead_blue\rawtif_selected_b_selected\PSFFLFint_Sim65nm_20220320_Blue_refine_gly_10um_1024-rawtif_selected_b_2000_acsn_ccut\bead_flf_b00005(15)_175iter30.tif'	38.2088	2.3019	9.7621
'D:\XW20220320\bead_blue\rawtif_selected_b_selected\PSFFLFint_Sim65nm_20220320_Blue_refine_gly_10um_1024-rawtif_selected_b_2000_acsn_ccut\bead_flf_b00005(16)_2090iter30.tif'	31.4977	2.3681	8.3241
'D:\XW20220320\bead_blue\rawtif_selected_b_selected\PSFFLFint_Sim65nm_20220320_Blue_refine_gly_10um_1024-rawtif_selected_b_2000_acsn_ccut\bead_flf_b00005(16)_465iter30.tif'	30.2776	2.4744	8.8803
'D:\XW20220320\bead_blue\rawtif_selected_b_selected\PSFFLFint_Sim65nm_20220320_Blue_refine_gly_10um_1024-rawtif_selected_b_2000_acsn_ccut\bead_flf_b00005(16)_711iter30.tif'	34.4718	2.3217	10.146
'D:\XW20220320\bead_blue\rawtif_selected_b_selected\PSFFLFint_Sim65nm_20220320_Blue_refine_gly_10um_1024-rawtif_selected_b_2000_acsn_ccut\bead_flf_b00005(18)_1865iter30.tif'	30.9599	2.4644	9.0573
'D:\XW20220320\bead_blue\rawtif_selected_b_selected\PSFFLFint_Sim65nm_20220320_Blue_refine_gly_10um_1024-rawtif_selected_b_2000_acsn_ccut\bead_flf_b00005(18)_2058iter30.tif'	30	2.2431	8.3503
'D:\XW20220320\bead_blue\rawtif_selected_b_selected\PSFFLFint_Sim65nm_20220320_Blue_refine_gly_10um_1024-rawtif_selected_b_2000_acsn_ccut\bead_flf_b00005(18)_2234iter30.tif'	36.4292	2.2693	9.5049
'D:\XW20220320\bead_blue\rawtif_selected_b_selected\PSFFLFint_Sim65nm_20220320_Blue_refine_gly_10um_1024-rawtif_selected_b_2000_acsn_ccut\bead_flf_b00005(18)_286iter30.tif'	30	2.624	9.6883
'D:\XW20220320\bead_blue\rawtif_selected_b_selected\PSFFLFint_Sim65nm_20220320_Blue_refine_gly_10um_1024-rawtif_selected_b_2000_acsn_ccut\bead_flf_b00005(19)_812iter30.tif'	30	2.5215	8.7717
'D:\XW20220320\bead_blue\rawtif_selected_b_selected\PSFFLFint_Sim65nm_20220320_Blue_refine_gly_10um_1024-rawtif_selected_b_2000_acsn_ccut\bead_flf_b00005(20)_11iter30.tif'	30	2.5725	9.7169
'D:\XW20220320\bead_blue\rawtif_selected_b_selected\PSFFLFint_Sim65nm_20220320_Blue_refine_gly_10um_1024-rawtif_selected_b_2000_acsn_ccut\bead_flf_b00005(20)_141iter30.tif'	36.6795	2.4382	10.2533
'D:\XW20220320\bead_blue\rawtif_selected_b_selected\PSFFLFint_Sim65nm_20220320_Blue_refine_gly_10um_1024-rawtif_selected_b_2000_acsn_ccut\bead_flf_b00005(23)_2273iter30.tif'	35.7641	2.4835	9.2442
'D:\XW20220320\bead_blue\rawtif_selected_b_selected\PSFFLFint_Sim65nm_20220320_Blue_refine_gly_10um_1024-rawtif_selected_b_2000_acsn_ccut\bead_flf_b00005(23)_476iter30.tif'	30	2.6009	11.7619
'D:\XW20220320\bead_blue\rawtif_selected_b_selected\PSFFLFint_Sim65nm_20220320_Blue_refine_gly_10um_1024-rawtif_selected_b_2000_acsn_ccut\bead_flf_b00005(24)_489iter30.tif'	30	2.1495	11.0875
'D:\XW20220320\bead_blue\rawtif_selected_b_selected\PSFFLFint_Sim65nm_20220320_Blue_refine_gly_10um_1024-rawtif_selected_b_2000_acsn_ccut\bead_flf_b00005(24)_498iter30.tif'	31.8436	2.4609	10.6237
'D:\XW20220320\bead_blue\rawtif_selected_b_selected\PSFFLFint_Sim65nm_20220320_Blue_refine_gly_10um_1024-rawtif_selected_b_2000_acsn_ccut\bead_flf_b00006(26)_163iter30.tif'	30	2.6827	10.2854
'D:\XW20220320\bead_blue\rawtif_selected_b_selected\PSFFLFint_Sim65nm_20220320_Blue_refine_gly_10um_1024-rawtif_selected_b_4000_2_offsetsub_acsn_ccut\bead_flf_b00001(15)_1385iter50.tif'	30	4.385	36.6131
'D:\XW20220320\bead_blue\rawtif_selected_b_selected\PSFFLFint_Sim65nm_20220320_Blue_refine_gly_10um_1024-rawtif_selected_b_4000_2_offsetsub_acsn_ccut\bead_flf_b00001(15)_284iter50.tif'	30	3.5367	86.6369
'D:\XW20220320\bead_blue\rawtif_selected_b_selected\PSFFLFint_Sim65nm_20220320_Blue_refine_gly_10um_1024-rawtif_selected_b_4000_2_offsetsub_acsn_ccut\bead_flf_b00001(16)_359iter50.tif'	30	3.7739	29.6074
'D:\XW20220320\bead_blue\rawtif_selected_b_selected\PSFFLFint_Sim65nm_20220320_Blue_refine_gly_10um_1024-rawtif_selected_b_4000_2_offsetsub_acsn_ccut\bead_flf_b00001(17)_1956iter50.tif'	30	3.8063	27.8082
'D:\XW20220320\bead_blue\rawtif_selected_b_selected\PSFFLFint_Sim65nm_20220320_Blue_refine_gly_10um_1024-rawtif_selected_b_4000_2_offsetsub_acsn_ccut\bead_flf_b00001(17)_1957iter50.tif'	30	3.9981	27.4874
'D:\XW20220320\bead_blue\rawtif_selected_b_selected\PSFFLFint_Sim65nm_20220320_Blue_refine_gly_10um_1024-rawtif_selected_b_4000_2_offsetsub_acsn_ccut\bead_flf_b00001(20)_974iter50.tif'	42.0758	1.8145	85.3798
'D:\XW20220320\bead_blue\rawtif_selected_b_selected\PSFFLFint_Sim65nm_20220320_Blue_refine_gly_10um_1024-rawtif_selected_b_4000_2_offsetsub_acsn_ccut\bead_flf_b00001(21)_35iter50.tif'	30	4.2155	42.3883
'D:\XW20220320\bead_blue\rawtif_selected_b_selected\PSFFLFint_Sim65nm_20220320_Blue_refine_gly_10um_1024-rawtif_selected_b_4000_2_offsetsub_acsn_ccut\bead_flf_b00001(21)_958iter50.tif'	30	2.8655	29.4592
'D:\XW20220320\bead_blue\rawtif_selected_b_selected\PSFFLFint_Sim65nm_20220320_Blue_refine_gly_10um_1024-rawtif_selected_b_4000_2_offsetsub_acsn_ccut\bead_flf_b00001(22)_2052iter50.tif'	30	3.0248	17.6209
'D:\XW20220320\bead_blue\rawtif_selected_b_selected\PSFFLFint_Sim65nm_20220320_Blue_refine_gly_10um_1024-rawtif_selected_b_4000_2_offsetsub_acsn_ccut\bead_flf_b00001(23)_1029iter50.tif'	30	3.9183	33.9462
'D:\XW20220320\bead_blue\rawtif_selected_b_selected\PSFFLFint_Sim65nm_20220320_Blue_refine_gly_10um_1024-rawtif_selected_b_4000_2_offsetsub_acsn_ccut\bead_flf_b00001(24)_959iter50.tif'	30	3.7817	18.3765
'D:\XW20220320\bead_blue\rawtif_selected_b_selected\PSFFLFint_Sim65nm_20220320_Blue_refine_gly_10um_1024-rawtif_selected_b_4000_2_offsetsub_acsn_ccut\bead_flf_b00001(6)_46iter50.tif'	30	3.9126	44.6558
'D:\XW20220320\bead_blue\rawtif_selected_b_selected\PSFFLFint_Sim65nm_20220320_Blue_refine_gly_10um_1024-rawtif_selected_b_4000_2_offsetsub_acsn_ccut\bead_flf_b00001(6)_701iter50.tif'	30	4.3748	36.381
'D:\XW20220320\bead_blue\rawtif_selected_b_selected\PSFFLFint_Sim65nm_20220320_Blue_refine_gly_10um_1024-rawtif_selected_b_4000_2_offsetsub_acsn_ccut\bead_flf_b00001(7)_1670iter50.tif'	30	4.1211	39.7477
'D:\XW20220320\bead_blue\rawtif_selected_b_selected\PSFFLFint_Sim65nm_20220320_Blue_refine_gly_10um_1024-rawtif_selected_b_4000_2_offsetsub_acsn_ccut\bead_flf_b00001(9)_2263iter50.tif'	30	3.0451	29.6052
'D:\XW20220320\bead_blue\rawtif_selected_b_selected\PSFFLFint_Sim65nm_20220320_Blue_refine_gly_10um_1024-rawtif_selected_b_4000_2_offsetsub_acsn_ccut\bead_flf_b00002(1)_969iter50.tif'	30	2.6474	27.5346
'D:\XW20220320\bead_blue\rawtif_selected_b_selected\PSFFLFint_Sim65nm_20220320_Blue_refine_gly_10um_1024-rawtif_selected_b_4000_2_offsetsub_acsn_ccut\bead_flf_b00002(12)_1240iter50.tif'	30	2.5482	40.1613
'D:\XW20220320\bead_blue\rawtif_selected_b_selected\PSFFLFint_Sim65nm_20220320_Blue_refine_gly_10um_1024-rawtif_selected_b_4000_2_offsetsub_acsn_ccut\bead_flf_b00002(13)_2163iter50.tif'	30	3.3033	123.335
'D:\XW20220320\bead_blue\rawtif_selected_b_selected\PSFFLFint_Sim65nm_20220320_Blue_refine_gly_10um_1024-rawtif_selected_b_4000_2_offsetsub_acsn_ccut\bead_flf_b00002(14)_2235iter50.tif'	30	2.535	131.798
'D:\XW20220320\bead_blue\rawtif_selected_b_selected\PSFFLFint_Sim65nm_20220320_Blue_refine_gly_10um_1024-rawtif_selected_b_4000_2_offsetsub_acsn_ccut\bead_flf_b00002(15)_1052iter50.tif'	30	1.7096	29.3316
'D:\XW20220320\bead_blue\rawtif_selected_b_selected\PSFFLFint_Sim65nm_20220320_Blue_refine_gly_10um_1024-rawtif_selected_b_4000_2_offsetsub_acsn_ccut\bead_flf_b00002(17)_708iter50.tif'	34.1219	3.6781	79.4547
'D:\XW20220320\bead_blue\rawtif_selected_b_selected\PSFFLFint_Sim65nm_20220320_Blue_refine_gly_10um_1024-rawtif_selected_b_4000_2_offsetsub_acsn_ccut\bead_flf_b00002(2)_867iter50.tif'	30	4.8913	52.8878
'D:\XW20220320\bead_blue\rawtif_selected_b_selected\PSFFLFint_Sim65nm_20220320_Blue_refine_gly_10um_1024-rawtif_selected_b_4000_2_offsetsub_acsn_ccut\bead_flf_b00002(21)_1425iter50.tif'	30	4.3075	34.569
'D:\XW20220320\bead_blue\rawtif_selected_b_selected\PSFFLFint_Sim65nm_20220320_Blue_refine_gly_10um_1024-rawtif_selected_b_4000_2_offsetsub_acsn_ccut\bead_flf_b00002(22)_178iter50.tif'	30	4.5662	48.9428
'D:\XW20220320\bead_blue\rawtif_selected_b_selected\PSFFLFint_Sim65nm_20220320_Blue_refine_gly_10um_1024-rawtif_selected_b_4000_2_offsetsub_acsn_ccut\bead_flf_b00002(25)_1591iter50.tif'	37.8094	3.3306	90.0637
'D:\XW20220320\bead_blue\rawtif_selected_b_selected\PSFFLFint_Sim65nm_20220320_Blue_refine_gly_10um_1024-rawtif_selected_b_4000_2_offsetsub_acsn_ccut\bead_flf_b00002(26)_1521iter50.tif'	30	4.1722	29.8446
'D:\XW20220320\bead_blue\rawtif_selected_b_selected\PSFFLFint_Sim65nm_20220320_Blue_refine_gly_10um_1024-rawtif_selected_b_4000_2_offsetsub_acsn_ccut\bead_flf_b00002(7)_185iter50.tif'	30	4.1298	28.4656
'D:\XW20220320\bead_blue\rawtif_selected_b_selected\PSFFLFint_Sim65nm_20220320_Blue_refine_gly_10um_1024-rawtif_selected_b_4000_2_offsetsub_acsn_ccut\bead_flf_b00002(7)_467iter50.tif'	30	4.144	27.8916
'D:\XW20220320\bead_blue\rawtif_selected_b_selected\PSFFLFint_Sim65nm_20220320_Blue_refine_gly_10um_1024-rawtif_selected_b_4000_2_offsetsub_acsn_ccut\bead_flf_b00002(7)_972iter50.tif'	30	2.6897	57.3089
'D:\XW20220320\bead_blue\rawtif_selected_b_selected\PSFFLFint_Sim65nm_20220320_Blue_refine_gly_10um_1024-rawtif_selected_b_4000_2_offsetsub_acsn_ccut\bead_flf_b00002(8)_1002iter50.tif'	30	4.205	35.628
'D:\XW20220320\bead_blue\rawtif_selected_b_selected\PSFFLFint_Sim65nm_20220320_Blue_refine_gly_10um_1024-rawtif_selected_b_4000_2_offsetsub_acsn_ccut\bead_flf_b00002(8)_266iter50.tif'	30	3.9524	37.0806
'D:\XW20220320\bead_blue\rawtif_selected_b_selected\PSFFLFint_Sim65nm_20220320_Blue_refine_gly_10um_1024-rawtif_selected_b_4000_2_offsetsub_acsn_ccut\bead_flf_b00003(12)_2323iter50.tif'	30	3.1922	22.5665
'D:\XW20220320\bead_blue\rawtif_selected_b_selected\PSFFLFint_Sim65nm_20220320_Blue_refine_gly_10um_1024-rawtif_selected_b_4000_2_offsetsub_acsn_ccut\bead_flf_b00003(13)_1094iter50.tif'	30	4.9111	34.3035
'D:\XW20220320\bead_blue\rawtif_selected_b_selected\PSFFLFint_Sim65nm_20220320_Blue_refine_gly_10um_1024-rawtif_selected_b_4000_2_offsetsub_acsn_ccut\bead_flf_b00003(15)_117iter50.tif'	40.0389	3.7286	127.843
'D:\XW20220320\bead_blue\rawtif_selected_b_selected\PSFFLFint_Sim65nm_20220320_Blue_refine_gly_10um_1024-rawtif_selected_b_4000_2_offsetsub_acsn_ccut\bead_flf_b00003(17)_1761iter50.tif'	30	3.9935	35.4638
'D:\XW20220320\bead_blue\rawtif_selected_b_selected\PSFFLFint_Sim65nm_20220320_Blue_refine_gly_10um_1024-rawtif_selected_b_4000_2_offsetsub_acsn_ccut\bead_flf_b00003(20)_1071iter50.tif'	33.7114	2.3283	27.0256
'D:\XW20220320\bead_blue\rawtif_selected_b_selected\PSFFLFint_Sim65nm_20220320_Blue_refine_gly_10um_1024-rawtif_selected_b_4000_2_offsetsub_acsn_ccut\bead_flf_b00004(11)_461iter50.tif'	30	3.9687	48.236
'D:\XW20220320\bead_blue\rawtif_selected_b_selected\PSFFLFint_Sim65nm_20220320_Blue_refine_gly_10um_1024-rawtif_selected_b_4000_2_offsetsub_acsn_ccut\bead_lf_b_00001(1)_87iter50.tif'	30	3.9773	29.9439
'D:\XW20220320\bead_blue\rawtif_selected_b_selected\PSFFLFint_Sim65nm_20220320_Blue_refine_gly_10um_1024-rawtif_selected_b_4000_2_offsetsub_acsn_ccut\bead_lf_b_00001(12)_424iter50.tif'	30	1.6791	21.1067
'D:\XW20220320\bead_blue\rawtif_selected_b_selected\PSFFLFint_Sim65nm_20220320_Blue_refine_gly_10um_1024-rawtif_selected_b_4000_2_offsetsub_acsn_ccut\bead_lf_b_00001(16)_103iter50.tif'	30	4.0277	26.3257
'D:\XW20220320\bead_blue\rawtif_selected_b_selected\PSFFLFint_Sim65nm_20220320_Blue_refine_gly_10um_1024-rawtif_selected_b_4000_2_offsetsub_acsn_ccut\bead_lf_b_00001(17)_278iter50.tif'	30	1.7241	21.1858
'D:\XW20220320\bead_blue\rawtif_selected_b_selected\PSFFLFint_Sim65nm_20220320_Blue_refine_gly_10um_1024-rawtif_selected_b_4000_2_offsetsub_acsn_ccut\bead_lf_b_00001(18)_11iter50.tif'	30	3.8806	31.7549
'D:\XW20220320\bead_blue\rawtif_selected_b_selected\PSFFLFint_Sim65nm_20220320_Blue_refine_gly_10um_1024-rawtif_selected_b_4000_2_offsetsub_acsn_ccut\bead_lf_b_00001(18)_1222iter50.tif'	30	4.5531	36.6412
'D:\XW20220320\bead_blue\rawtif_selected_b_selected\PSFFLFint_Sim65nm_20220320_Blue_refine_gly_10um_1024-rawtif_selected_b_4000_2_offsetsub_acsn_ccut\bead_lf_b_00001(18)_596iter50.tif'	30	3.4322	25.0157
'D:\XW20220320\bead_blue\rawtif_selected_b_selected\PSFFLFint_Sim65nm_20220320_Blue_refine_gly_10um_1024-rawtif_selected_b_4000_2_offsetsub_acsn_ccut\bead_lf_b_00001(19)_306iter50.tif'	30	2.1198	11.3516
'D:\XW20220320\bead_blue\rawtif_selected_b_selected\PSFFLFint_Sim65nm_20220320_Blue_refine_gly_10um_1024-rawtif_selected_b_4000_2_offsetsub_acsn_ccut\bead_lf_b_00001(19)_50iter50.tif'	30	3.5775	23.0532
'D:\XW20220320\bead_blue\rawtif_selected_b_selected\PSFFLFint_Sim65nm_20220320_Blue_refine_gly_10um_1024-rawtif_selected_b_4000_2_offsetsub_acsn_ccut\bead_lf_b_00001(22)_1246iter50.tif'	30	4.4632	48.0423
'D:\XW20220320\bead_blue\rawtif_selected_b_selected\PSFFLFint_Sim65nm_20220320_Blue_refine_gly_10um_1024-rawtif_selected_b_4000_2_offsetsub_acsn_ccut\bead_lf_b_00001(22)_646iter50.tif'	30	4.2721	49.1619
'D:\XW20220320\bead_blue\rawtif_selected_b_selected\PSFFLFint_Sim65nm_20220320_Blue_refine_gly_10um_1024-rawtif_selected_b_4000_2_offsetsub_acsn_ccut\bead_lf_b_00001(23)_1192iter50.tif'	30	4.1214	25.501
'D:\XW20220320\bead_blue\rawtif_selected_b_selected\PSFFLFint_Sim65nm_20220320_Blue_refine_gly_10um_1024-rawtif_selected_b_4000_2_offsetsub_acsn_ccut\bead_lf_b_00001(3)_893iter50.tif'	30	3.8569	36.9967
'D:\XW20220320\bead_blue\rawtif_selected_b_selected\PSFFLFint_Sim65nm_20220320_Blue_refine_gly_10um_1024-rawtif_selected_b_4000_2_offsetsub_acsn_ccut\bead_lf_b_00001(5)_209iter50.tif'	30	4.1622	45.7027
'D:\XW20220320\bead_blue\rawtif_selected_b_selected\PSFFLFint_Sim65nm_20220320_Blue_refine_gly_10um_1024-rawtif_selected_b_4000_2_offsetsub_acsn_ccut\bead_lf_b_00001(6)_63iter50.tif'	30	2.1702	13.795
'D:\XW20220320\bead_blue\rawtif_selected_b_selected\PSFFLFint_Sim65nm_20220320_Blue_refine_gly_10um_1024-rawtif_selected_b_4000_2_offsetsub_acsn_ccut\bead_lf_b_00001(8)_332iter50.tif'	30	1.6821	19.5461
'D:\XW20220320\bead_blue\rawtif_selected_b_selected\PSFFLFint_Sim65nm_20220320_Blue_refine_gly_10um_1024-rawtif_selected_b_4000_2_offsetsub_acsn_ccut\bead_lf_b_00001(8)_441iter50.tif'	30	4.2544	14.3467
'D:\XW20220320\bead_blue\rawtif_selected_b_selected\PSFFLFint_Sim65nm_20220320_Blue_refine_gly_10um_1024-rawtif_selected_b_4000_2_offsetsub_acsn_ccut\bead_lf_b_00002(6)_359iter50.tif'	30	3.5954	23.8592
'D:\XW20220320\bead_blue\rawtif_selected_b_selected\PSFFLFint_Sim65nm_20220320_Blue_refine_gly_10um_1024-rawtif_selected_b_4000_2_offsetsub_acsn_ccut\bead_lf_b_00002(6)_39iter50.tif'	30	3.4347	24.6425
'D:\XW20220320\bead_blue\rawtif_selected_b_selected\PSFFLFint_Sim65nm_20220320_Blue_refine_gly_10um_1024-rawtif_selected_b_4000_2_offsetsub_acsn_ccut\bead_lf_b_00003(12)_774iter50.tif'	30	3.3699	16.2098
'D:\XW20220320\bead_blue\rawtif_selected_b_selected\PSFFLFint_Sim65nm_20220320_Blue_refine_gly_10um_1024-rawtif_selected_b_4000_2_offsetsub_acsn_ccut\bead_lf_b_00003(13)_145iter50.tif'	30	3.4888	16.9252
'D:\XW20220320\bead_blue\rawtif_selected_b_selected\PSFFLFint_Sim65nm_20220320_Blue_refine_gly_10um_1024-rawtif_selected_b_4000_2_offsetsub_acsn_ccut\bead_lf_b_00003(13)_896iter50.tif'	30	3.5948	19.6202
'D:\XW20220320\bead_blue\rawtif_selected_b_selected\PSFFLFint_Sim65nm_20220320_Blue_refine_gly_10um_1024-rawtif_selected_b_4000_2_offsetsub_acsn_ccut\bead_lf_b_00003(14)_601iter50.tif'	30	3.5278	21.0066
'D:\XW20220320\bead_blue\rawtif_selected_b_selected\PSFFLFint_Sim65nm_20220320_Blue_refine_gly_10um_1024-rawtif_selected_b_4000_2_offsetsub_acsn_ccut\bead_lf_b_00003(15)_216iter50.tif'	30	3.4849	16.9219
'D:\XW20220320\bead_blue\rawtif_selected_b_selected\PSFFLFint_Sim65nm_20220320_Blue_refine_gly_10um_1024-rawtif_selected_b_4000_2_offsetsub_acsn_ccut\bead_lf_b_00003(16)_459iter50.tif'	30	3.6036	20.4569
'D:\XW20220320\bead_blue\rawtif_selected_b_selected\PSFFLFint_Sim65nm_20220320_Blue_refine_gly_10um_1024-rawtif_selected_b_4000_2_offsetsub_acsn_ccut\bead_lf_b_00003(17)_218iter50.tif'	30	3.4185	22.3734
'D:\XW20220320\bead_blue\rawtif_selected_b_selected\PSFFLFint_Sim65nm_20220320_Blue_refine_gly_10um_1024-rawtif_selected_b_4000_2_offsetsub_acsn_ccut\bead_lf_b_00003(20)_1091iter50.tif'	30	3.6432	21.2902
'D:\XW20220320\bead_blue\rawtif_selected_b_selected\PSFFLFint_Sim65nm_20220320_Blue_refine_gly_10um_1024-rawtif_selected_b_4000_2_offsetsub_acsn_ccut\bead_lf_b_00003(20)_961iter50.tif'	30	3.7485	27.8991
'D:\XW20220320\bead_blue\rawtif_selected_b_selected\PSFFLFint_Sim65nm_20220320_Blue_refine_gly_10um_1024-rawtif_selected_b_4000_2_offsetsub_acsn_ccut\bead_lf_b_00003(22)_121iter50.tif'	30	4.9415	31.7884
'D:\XW20220320\bead_blue\rawtif_selected_b_selected\PSFFLFint_Sim65nm_20220320_Blue_refine_gly_10um_1024-rawtif_selected_b_4000_2_offsetsub_acsn_ccut\bead_lf_b_00003(3)_905iter50.tif'	30	3.3497	26.6362
'D:\XW20220320\bead_blue\rawtif_selected_b_selected\PSFFLFint_Sim65nm_20220320_Blue_refine_gly_10um_1024-rawtif_selected_b_4000_2_offsetsub_acsn_ccut\bead_lf_b_00003(6)_240iter50.tif'	30	4.4954	31.7071
'D:\XW20220320\bead_blue\rawtif_selected_b_selected\PSFFLFint_Sim65nm_20220320_Blue_refine_gly_10um_1024-rawtif_selected_b_4000_2_offsetsub_acsn_ccut\bead_lf_b_00003(7)_774iter50.tif'	30	3.222	33.3481
'D:\XW20220320\bead_blue\rawtif_selected_b_selected\PSFFLFint_Sim65nm_20220320_Blue_refine_gly_10um_1024-rawtif_selected_b_4000_2_offsetsub_acsn_ccut\bead_lf_b_00003(8)_105iter50.tif'	30	3.4695	17.6214
'D:\XW20220320\bead_blue\rawtif_selected_b_selected\PSFFLFint_Sim65nm_20220320_Blue_refine_gly_10um_1024-rawtif_selected_b_4000_2_offsetsub_acsn_ccut\bead_lf_b_00004(10)_438iter50.tif'	30	3.6395	29.6847
'D:\XW20220320\bead_blue\rawtif_selected_b_selected\PSFFLFint_Sim65nm_20220320_Blue_refine_gly_10um_1024-rawtif_selected_b_4000_2_offsetsub_acsn_ccut\bead_lf_b_00004(12)_126iter50.tif'	30	3.1796	18.8072
'D:\XW20220320\bead_blue\rawtif_selected_b_selected\PSFFLFint_Sim65nm_20220320_Blue_refine_gly_10um_1024-rawtif_selected_b_4000_2_offsetsub_acsn_ccut\bead_lf_b_00004(13)_339iter50.tif'	30	3.8088	28.0115
'D:\XW20220320\bead_blue\rawtif_selected_b_selected\PSFFLFint_Sim65nm_20220320_Blue_refine_gly_10um_1024-rawtif_selected_b_4000_2_offsetsub_acsn_ccut\bead_lf_b_00004(15)_192iter50.tif'	30	3.5917	24.0434
'D:\XW20220320\bead_blue\rawtif_selected_b_selected\PSFFLFint_Sim65nm_20220320_Blue_refine_gly_10um_1024-rawtif_selected_b_4000_2_offsetsub_acsn_ccut\bead_lf_b_00004(6)_306iter50.tif'	30	3.9578	24.9086
'D:\XW20220320\bead_blue\rawtif_selected_b_selected\PSFFLFint_Sim65nm_20220320_Blue_refine_gly_10um_1024-rawtif_selected_b_4000_2_offsetsub_acsn_ccut\bead_lf_b_00005(8)_231iter50.tif'	30	3.3903	27.0743
'D:\XW20220320\bead_blue\rawtif_selected_b_selected\PSFFLFint_Sim65nm_20220320_Blue_refine_gly_10um_1024-rawtif_selected_b_4000_2_offsetsub_acsn_ccut\bead_lf_b_00005(8)_232iter50.tif'	30	3.8446	63.3347
'D:\XW20220320\bead_blue\rawtif_selected_b_selected\PSFFLFint_Sim65nm_20220320_Blue_refine_gly_10um_1024-rawtif_selected_b_4000_2_offsetsub_acsn_ccut\bead_lf_b_00005(8)_244iter50.tif'	30	3.6779	24.5144

[truncated: 34 more sheets: Figure 3c, Figure 3d, Figure 3i, Figure 3j, Figure 4b, Figure 4c, Figure 4e, Figure 4f, Figure 4h, Figure 4m, Figure 4n, Figure 5m, Figure 5n, Figure 5o, Figure 5p, Figure 5q, Figure 6h, Supplementary Figure 4b, Supplementary Figure 4c, Supplementary Figure 4e …]
